# Supplementary material for: Small RNA and degradome profiling reveals miRNA regulation in the seed germination of ancient eudicot Nelumbo nucifera
Source: BMC Genomics. 2016 Aug 26;17(1):684. doi: 10.1186/s12864-016-3032-4 (PMC5002175; doi:10.1186/s12864-016-3032-4)
Supplement: Additional file 2: Table S1. — Detailed information of the known miRNAs identified in sacred lotus during seed germination. Table S2. Detailed information of the novel miRNAs identified from sacred lotus during seed germination. Table S3. The expression level of all known miRNAs of the germinating seeds at 0 h, 12 h, 24 h, 36 h and 72 h. Table S4. The significantly differential expression level of the known miRNAs of the germinating seeds at 12 h, 24 h, 36 h and 72 h in comparison with 0 h. Table S5. The targets of known miRNA identified in sacred lotus during the seed germination. Table S6. The targets of novel miRNA predicted in sacred lotus during the seed germination. Table S7. GO enrichment analysis for all the target genes. Table S8. KEGG pathway enrichment analysis for the targets of differentially expressed miRNAs. Table S9. The common and specific miRNA editing in sacred lotus during the seed germination. Table S10. Primers of miRNAs and targets in sacred lotus for qRT-PCR and miRNA editing in this study. (XLSX 203 kb) [file 12864_2016_3032_MOESM2_ESM.xlsx]

## Sheet: Table S1
Additional file 2: Table S1 Detailed information of the known miRNAs identified in sacred lotus during seed germination.
miRNA families	mature miRNA	LM	strand	Scaffold_Id	Start	End	Precursor_sequence
Nnu-miR156a	UGACAGAAGAGAGAGAGCACA	21	Minus	megascaffold_1	212412555	212412472	UGACAGAAGAGAGAGAGCACAAGCCAGCAUCAGUUAAAGAAAGGCUUUACUUUUGUUGGGAGUGUGCUCUCUUUUCUUCUGUCA
Nnu-miR156b	UGACAGAAGAUAGAGAGCACA	21	Plus	megascaffold_5	7616123	7616203	UGACAGAAGAUAGAGAGCACAAGUGAACAUCCGCAGGAAGGCUUGCGUUUGAGCACUGUUGUGCUCUCUCUUCUUCUGUUA
Nnu-miR156c-5p	UGACAGAAGAGAGUGAGCAC	20	Minus	megascaffold_2	82053198	82053117	CUGACAGAAGAGAGUGAGCACACACAGACAAUUGUAUAAUGGUAUGCUGUUGCCGGUGCGUGCUCACUUCUCUUUCUGUCAG
Nnu-miR156c-3p	GCUCACUUCUCUUUCUGUCAG	21	Minus	megascaffold_2	82053198	82053117	CUGACAGAAGAGAGUGAGCACACACAGACAAUUGUAUAAUGGUAUGCUGUUGCCGGUGCGUGCUCACUUCUCUUUCUGUCAG
Nnu-miR156d	UUGACAGAAGAUAGAGAGCAC	21	Plus	megascaffold_5	7616117	7616209	UUUUGUUGACAGAAGAUAGAGAGCACAAGUGAACAUCCGCAGGAAGGCUUGCGUUUGAGCACUGUUGUGCUCUCUCUUCUUCUGUUAACAGAA
Nnu-miR157a	UUGACAGAAGAUAGAGAGCAC	21	Minus	megascaffold_4	40000595	40000511	UGUUGACAGAAGAUAGAGAGCACAAAUGCACAUACCCAAGAAGGCUUGCGUUUGUGCACUUUUGUGCUCUCUUCUUCUGUUAACA
Nnu-miR157b-5p	UUGACAGAAGAUAGAGAGCAC	21	Plus	megascaffold_5	36327705	36327790	UGUUGACAGAAGAUAGAGAGCACAGAUGAUGAAAUGCGCGCGAGUUCGCAUCUCACUCCUUUGUGCUCUCUAUGCUUCUGUCAUCA
Nnu-miR157b-3p	GCUCUCUAUGCUUCUGUCAUCA	22	Plus	megascaffold_5	36327705	36327790	UGUUGACAGAAGAUAGAGAGCACAGAUGAUGAAAUGCGCGCGAGUUCGCAUCUCACUCCUUUGUGCUCUCUAUGCUUCUGUCAUCA
Nnu-miR157c	UUGACAGAAGAUAGAGAGCAC	21	Plus	megascaffold_5	7616122	7616204	UUGACAGAAGAUAGAGAGCACAAGUGAACAUCCGCAGGAAGGCUUGCGUUUGAGCACUGUUGUGCUCUCUCUUCUUCUGUUAA
Nnu-miR157d	GCUCUCUAUGCUUCUGUCAUC	21	Minus	megascaffold_4	19257183	19257099	UGUUGACAGAAGAUAGAGAGCACAGAUGAUGAUGUGCGUGGAGUUCGCACCUCACUCCUUUGUGCUCUCUAUGCUUCUGUCAUCA
Nnu-miR159a	GUUUGGAUUGAAGGGAGCUCU	21	Plus	megascaffold_4	18325830	18325999	UGAGCUUCCUUGAAGUCCAAUGGUGGUUCUUGCCGGUUAGAUAGAGCUGCUGAAUUAUGGAUUCCACAGCCCUGUUUCAUGCUUGGAAGGAUUUGGAUAGGUUUGUGGUUUGCAUAUUUCAGGAGCUGCAUUAACUGGGGAGGAAUCUCGUUUGGAUUGAAGGGAGCUCU
Nnu-miR159b	AUUGGAGUGAAGGGAGCUCCA	21	Minus	megascaffold_22	3887811	3887755	GGGAUGUACCCCAGCUACCAAGGUCAGUUUCUGGAUAUUGGAGUGAAGGGAGCUCCA
Nnu-miR159c	UUUGCAUAUUUCAGGAGCUGC	21	Plus	megascaffold_4	18325872	18325958	AGAGCTGCTGAATTATGGATTCCACAGCCCTGTTTCATGCTTGGAAGGATTTGGATAGGTTTGTGGTTTGCATATTTCAGGAGCTGC
Nnu-miR160a	UGCCUGGCUCCCUGUAUGCCA	21	Minus	megascaffold_3	64973541	64973456	AUGUGCCUGGCUCCCUGUAUGCCAUUUGCAGAGCCCAUCGGCACAUCGAUGGUCUUCGUGGAUGGCGUGCGAGGAGCCAUGCAUAU
Nnu-miR160b	UGCCUGGCUCCCUGAAUGCCA	21	Plus	megascaffold_1	105076371	105076455	UCUGCCUGGCUCCCUGAAUGCCAUCUGAGAAGCCUGUCAAGAGCUUUGACACUCUUCCUAGUUGGCAUCAGGGGAGUCAUGCAGA
Nnu-miR160c	UGCCUGGCUCCCUGAGUGCCAUC	23	Plus	megascaffold_1	94237640	94237792	AUCUGAAAAAGUGUAGUACUAGUGGUGCAAUUGAUCUGCCUGGCUCCCUGAGUGCCAUCUAAGGAGAAUGUGUCAAUAGUGUUUGACACUCUUCCUAGUUGGCAUCAGGGGAGUCAUGCAGAUUGCAGACCCAGUAAUUAAUUAAAUACAGGC
Nnu-miR162a-5p	GGGCGCAGCGGUUUAUCGAUC	21	Minus	megascaffold_5	29694923	29694814	CCGGGCGCAGCGGUUUAUCGAUCUCUUCCUGGACUGGUUGUUUGAACGGAUUGCUUGCCAAUUGAAGUGAAAGACAAAACAGGAAUCGGUCGAUAAACCUCUGCAUCCGG
Nnu-miR162a-3p	GGUCGAUAAACCUCUGCAUCC	21	Minus	megascaffold_5	29694923	29694814	CCGGGCGCAGCGGUUUAUCGAUCUCUUCCUGGACUGGUUGUUUGAACGGAUUGCUUGCCAAUUGAAGUGAAAGACAAAACAGGAAUCGGUCGAUAAACCUCUGCAUCCGG
Nnu-miR162b	UCGAUAAACCUCUGCAUCCGG	21	Plus	megascaffold_4	24710434	24710574	GAAUUUGUGGUGUCUCCGGACGCAGCGGUUUAUCGACCUCUUCCUGGACUGAUUGUUUAAACGGAUUGCUUCCCAAUUGAAGUCAAAGACAAAACAGGAAUCGGUCGAUAAACCUCUGCAUCCGGUGCUCACCCAGUCUCU
Nnu-miR164a-5p	UGGAGAAGCAGGGCACGUGCA	21	Plus	megascaffold_2	45035450	45035520	UGUUGGAGAAGCAGGGCACGUGCAAAGACCCUCGUGUCCAGUGAGUUUGCACGUGCUCCCCUUCUCCAACA
Nnu-miR164a-3p	CACGUGCUCCCCUUCUCCAAC	21	Plus	megascaffold_2	45035450	45035520	UGUUGGAGAAGCAGGGCACGUGCAAAGACCCUCGUGUCCAGUGAGUUUGCACGUGCUCCCCUUCUCCAACA
Nnu-miR164b	UGGAGAAGGGGAGCACGUGCA	21	Plus	megascaffold_2	45035435	45035535	UGGAGGGUAGCUCCCUGUUGGAGAAGCAGGGCACGUGCAAAGACCCUCGUGUCCAGUGAGUUUGCACGUGCUCCCCUUCUCCAACAAGGGUUCCCCACCAC
Nnu-miR164c	UGGAGAAGCAGGGCACGUGCU	21	Minus	megascaffold_9	30212521	30212371	GCUGGGAGAGAAAGAAUGGUGGAGAGGUGAGGAACCCAUGUUGGAGAAGGGGAGCACGUGCAAGUUCACUUGGCACGAGGGAGCAAGUCUUUUGCACGUGCCCUGCUUCUCCAACAGGGAGCUACCCACCAGCUAAUAGCCGUGCCCUGGC
Nnu-miR165a-5p	UCGGACCAGGCUUCAUCCCC	20	Plus	megascaffold_1	25034862	25034985	GGGGAAUGUUGUCUGGCUCGAGGUCACGUAGGUGAUUUUGUAGAUUUUCCUAUAGUUUUUCUUUAGAGUUCUAUGGAAAGUUUGGAUUCAAUCCCUAAGUGACCUCGGACCAGGCUUCAUCCCC
Nnu-miR165a-3p	GAAUGUUGUCUGGCUCGAGG	20	Plus	megascaffold_1	25034862	25034985	GGGGAAUGUUGUCUGGCUCGAGGUCACGUAGGUGAUUUUGUAGAUUUUCCUAUAGUUUUUCUUUAGAGUUCUAUGGAAAGUUUGGAUUCAAUCCCUAAGUGACCUCGGACCAGGCUUCAUCCCC
Nnu-miR166b-5p	GGAAUGUUGUCUGGCUCGAGG	21	Plus	megascaffold_1	25034649	25034744	GGGAAUGUUGUCUGGCUCGAGGUCACGUAGGUGAUUUUGUAGAUUUUCCUAUAGUUUUUCUUUAGAGUUCUAUGGAAAGUUUGGAUUCAAUCCCUAAGUGACCUCGGACCAGGCUUCAUCCC
Nnu-miR166a-3p	UCGGACCAGGCUUCAUUCCCC	21	Plus	megascaffold_1	25034649	25034744	GUUGAGGGGAAUGUUGGCUGGCUCGAGGCUUUCAGUUUCAGGGGUAGCUCUCUGAAGAGAGGUGAAGGCGUCGGACCAGGCUUCAUUCCCCUCAAC
Nnu-miR166c	UCGGACCAGGCUUCAUUCCCC	21	Plus	megascaffold_1	230867248	230867335	GGGGAAUGUUGUCUGGUUCGAGACCAUUCAUGUGAAAGAAGAUAAAAUCAGCAUCAGAUGGGUGAUUUCGGACCAGGCUUCAUUCCCC
Nnu-miR166d	UCUCGGAUCAGGCUUCAUUCC	21	Minus	megascaffold_22	308791	308641	AAAGAAGGUGUCUGGAAUGAGGUUUGAUCCAAGAUCCUUCCAUUUCAUCCAUCACUUGUCUUGAUUUCUUUUUCUUGUUUUCAUUAUCAUGGGUUUCCUACACCUUGAUGGACUGAUCUCGGAUCAGGCUUCAUUCCUCACACCAGGCUUU
Nnu-miR167a-5p	UGAAGCUGCCAGCAUGAUCUA	21	Plus	megascaffold_2	27851202	27851272	AGUUGAAGCUGCCAGCAUGAUCUAAACUUCUCACUCAAGGGGGGAGAUCAGAUCAUGCGGCAGUUUCACCU
Nnu-miR167a-3p	GAUCAUGCGGCAGUUUCACC	20	Plus	megascaffold_2	27851202	27851272	AGUUGAAGCUGCCAGCAUGAUCUAAACUUCUCACUCAAGGGGGGAGAUCAGAUCAUGCGGCAGUUUCACCU
Nnu-miR167b-5p	UGAAGCUGCCAGCAUGAUCUA	21	Minus	megascaffold_1	235854705	235854601	AGUGAAGCUGCCAGCAUGAUCUAGCGUUGGUUGGUCCAAAAUAAUAAAUUUUAUUUACAUUUGCACACGCCAACCCUAGCUAGGUCAUGCUCUGACAGCCUCACU
Nnu-miR167b-3p	GGUCAUGCUCUGACAGCCUCACU	23	Minus	megascaffold_1	235854705	235854601	AGUGAAGCUGCCAGCAUGAUCUAGCGUUGGUUGGUCCAAAAUAAUAAAUUUUAUUUACAUUUGCACACGCCAACCCUAGCUAGGUCAUGCUCUGACAGCCUCACU
Nnu-miR168a-5p	UCGCUUGGUGCAGGUCGGGAA	21	Minus	megascaffold_1	6656251	6656141	AUUCGCUUGGUGCAGGUCGGGAAUGCUUCGCUCUGUAGCUGCCGUCUCCUUCCUCUCGCAAGAUUCCAUUUCUUUACGGGCGAACGGAUUCCCGCCUUGCAUCAACUGAAU
Nnu-miR168a-3p	CCCGCCUUGCAUCAACUGAAU	21	Minus	megascaffold_1	6656251	6656141	AUUCGCUUGGUGCAGGUCGGGAAUGCUUCGCUCUGUAGCUGCCGUCUCCUUCCUCUCGCAAGAUUCCAUUUCUUUACGGGCGAACGGAUUCCCGCCUUGCAUCAACUGAAU
Nnu-miR168b	UCGCUUGGUGCAGGUCGGGUGC	22	Minus	megascaffold_4	17369186	17369088	UUGUUGGCUUGAAUUCGCUUGGUGCAGGUCGGGUGCUUUAAUUUCGCUUGGCGUGGUGAAUCUAAGCGCCCACCUGCACCAACUGAGUUCAGUCCCUCG
Nnu-miR169a	CAGCCAAGGAUGACUUGCCGA	21	Plus	megascaffold_12	10678010	10678121	UGCAGCCAAGGAUGACUUGCCGACUCUACACAGAUGGAUUUUGCUUUUCUCCCUCAAGACUUUAAGAGGAUUUGCAGAAGCUAACUAAGUCGGCGAGUUGUCUUUGGCUACA
Nnu-miR169b	UAGCCAAGGAUGACUUGCCUA	21	Minus	megascaffold_2	82923117	82923023	UAGCCAAGGAUGACUUGCCUAUGGCCUGAAGGCUGCUCUACAUGCAUCUGAUUAUUAUAAUCCCUUUCGUGGUUCAUAGGCAAGUUUCUUGGCUA
Nnu-miR169c-5p	CAGCCAAGGAUGACUUGCCGG	21	Plus	megascaffold_10	47872676	47872762	UGCAGCCAAGGAUGACUUGCCGGCAGCAUCAAGUAGGAGGGAGAAUUGCCUGAAAUGGGAGUAGUCGGCAGGUUGUCCUUGGCUACA
Nnu-miR169c-3p	GGCAGGUUGUCCUUGGCUACA	21	Plus	megascaffold_10	47872676	47872762	UGCAGCCAAGGAUGACUUGCCGGCAGCAUCAAGUAGGAGGGAGAAUUGCCUGAAAUGGGAGUAGUCGGCAGGUUGUCCUUGGCUACA
Nnu-miR169d	CAGCCAAGGAUGACUUGCCGG	21	Plus	megascaffold_10	47872116	47872197	CAGCCAAGGAUGACUUGCCGGCGGCAACCGAUAGAUAGGUAUGCUCCCUAAUUGCAAGUCGUCGGCGGGUUGUCCUUGGCUA
Nnu-miR169e	CAGCCAAGAAUGACUUGCCGG	21	Plus	megascaffold_10	47916343	47916438	AAUGCAGCCAAGAAUGACUUGCCGGCUGCAUAGAGCAACAGAUGGGUUUAUCUGAAAUGAAUUGCCUGUGGUUGGCAGGUUGUUCUUGGCUACAUU
Nnu-miR169f	CAGCCAAGAAUGACUUGCCGA	21	Plus	megascaffold_10	47900637	47900736	GUGGAAUGCAGCCAAGAAUGACUUGCCGACUGCUUAGAGCAACAGAAGGAUUCACCUAAAUUGCUUGUUGUCGGCAGGUUGUUCUUGGCUACAUAUUGCU
Nnu-miR169g	UAGCCAAGGAUGACUUGCCUG	21	Plus	megascaffold_8	51354320	51354470	UGAAGAUAAGAGUCUGUUUGGUAGCCAAGGAUGACUUGCCUGUGUCCUCCUGAGGGGUGUUCAAAGGAGACAGCCCUACCAUUCCUUAGAAACUACCCCUUCAGGUGAUUCAUAGGCAAGCUCCUUGGCUAACCUCUCAGCUUCUUAUCUC
Nnu-miR169h	UAGCCAAGGAUGAUUUGCCUG	21	Plus	megascaffold_8	51379006	51379157	AUGAAGAUGAGAGACUGUUUGAUAGCCAAGGAUGAUUUGCCUGUGUACUCCUCCCUAAGGGUGUCACAAAAGGACUGUGAUAGGUCUUAAAAUCCCCUUUUGUGGUUCAUAGGCAAUCUCCUUGGCUAACUUGACUGCCUCUUAUCUCUCAU
Nnu-miR169j	CAGCCAAGAAUGACUUGCCGU	21	Plus	megascaffold_10	47900382	47900521	GCCUUGCAUGGAAAGAUAGAGAGUGGAGUGCAGCCAAGAAUGACUUGCCGUCGUAGAGCAACAGAUGGGUUUUCCUGAAUGACCUGUCGCCGGCAGGUUGUUCUUGGCUACAUUUUGCUCUCUUCUUCACAUGCAAGGCC
Nnu-miR169k	CAGCCAAGAAUGACUUGCCA	20	Plus	megascaffold_10	47916146	47916226	GCAGCCAAGAAUGACUUGCCAACGUAGAGCAACAAAUGGGUUUUCCUGAAUUUCCUAUGUUGGCAGGUUGUUCUUGGCUAC
Nnu-miR169l	UCGCCAAGGAUGACUUGCCUA	21	Plus	megascaffold_8	51403664	51403765	UCGCCAAGGAUGACUUGCCUAUGUCCUCAAAGGGGUCUCAGAAGAAUAGCUCUGCAAUGCUUUAAGACCCCUCUAAUGCUUCGUAGGCAAGUUCCUUGGCGA
Nnu-miR170a	UGAUUGAGCCGUGCCAAUAUC	21	Minus	megascaffold_1	202389136	202389059	GAUAUUGGUCCGGUUCAAUUAGAAAGCAGUGCUCAUGUGUUCAAGAGUUCUGCUGUUUGAUUGAGCCGUGCCAAUAUC
Nnu-miR170b	UGAUUGAGCCGUGCCAAUAUC	21	Minus	megascaffold_5	4696014	4695938	GAUGUUGGAAUGGUUCAAUCAAAUCAAAGCUCCUAACUCAAUUAGGUGAUUUCAUUUGAUUGAGCCGUGCCAAUAUC
Nnu-miR170c	GAUUGAGCCGCGUCAAUAUCU	21	Minus	megascaffold_1	202620943	202620861	GGAGGUAUUGACGUGCCUCAAUUUGAAGACAUGGUUAUAUGGCUCAUACCCAUGUGUUCGGAUUGAGCCGCGUCAAUAUCUCC
Nnu-miR171a	AGAUUGAGCCGCGCCAAUAUC	21	Plus	megascaffold_3	32924932	32925010	GAUGUUGGUAAGGUUCAAUCCGAAGACGGCUUUACACUUGAACCGUAAAAACGAUCUCAGAUUGAGCCGCGCCAAUAUC
Nnu-miR171b	UUGAGCCGUGCCAAUAUCACG	21	Plus	megascaffold_1	36888682	36888766	ACGAGAUAUUGGUCCGGUUCAAUUAGAAAGCAGUGCUUAUGUGCUUCAAGCUCUGCUCUUUGAUUGAGCCGUGCCAAUAUCACGU
Nnu-miR171c	UUGAGCCGUGCCAAUAUCACG	21	Minus	megascaffold_1	202389140	202389055	ACGGGAUAUUGGUCCGGUUCAAUUAGAAAGCAGUGCUCAUGUGUUCAAGAGUUCUGCUGUUUGAUUGAGCCGUGCCAAUAUCACGU
Nnu-miR171d	GGAUUGAGCCGCGUCAAUAUC	21	Minus	megascaffold_1	202620943	202620861	GGAGGUAUUGACGUGCCUCAAUUUGAAGACAUGGUUAUAUGGCUCAUACCCAUGUGUUCGGAUUGAGCCGCGUCAAUAUCUCC
Nnu-miR171e	UUGAGCCGCGUCAAUAUCUCC	21	Plus	megascaffold_1	36661507	36661606	AGAGUAUGUCAAUCAGAAAAGCUGAGGUAUUGACGUGCCUCAAUUUGAAGACAUGGUUAGACGACCCAUAGCCAUGUUUUCGGAUUGAGCCGCGUCAAUAUCUCCUCUCUCUCUCGUUUACCGGCCACAUUCAGAUACAAUCCAAGGUGC
Nnu-miR171f	UUGAGCCGCGCCAAUAUCACU	21	Minus	megascaffold_2	90444033	90443883	UCAAUCCUGGGAGCUAGGUUGGUUGAUGUUGGGAAAGCGAUGUUGGUGAGGUUCAAUCCGAAGACUGAUUUACACUUGAACUGUGGAAACGAUCUCAGAUUGAGCCGCGCCAAUAUCACUUUCUGUACAGGCCUUAAGCGGAUUACUCCUC
Nnu-miR171g	UGAUUGAGCCGUGCCAAUAUC	21	Minus	megascaffold_5	4696049	4695899	AUUUCUUUCGACAGGGUGAUGCUGGGUGAAAGUGAGAUGUUGGAAUGGUUCAAUCAAAUCAAAGCUCCUAACUCAAUUAGGUGAUUUCAUUUGAUUGAGCCGUGCCAAUAUCACAUUUUCUCGCUUCACCAUGUAUCACUAUUCUCUGUUU
Nnu-miR172a	AGAAUCUUGAUGAUGCUGCAU	21	Plus	megascaffold_3	52441356	52441450	GAUGUAGCACCAUCAAGAUUCACAUGCAGAUACACGGCGGCGAUGUAAUGAUCUCCGCCCAAGUUCUGAACUGAGAAUCUUGAUGAUGCUGCAUC
Nnu-miR172b	GGAAUCUUGAUGAUGCUGCAU	21	Minus	megascaffold_3	59210216	59210102	GAUGUAGCACCAUCAAGAUUCACAACUUUAUGGGCUUCAUGGGGUGGUGGUCCCUUCCCUUCCCUUCCCUUCACUCGAUAGGCUCACGGUAUGGGAAUCUUGAUGAUGCUGCAUC
Nnu-miR172c-5p	GUAGCAUCAUCAAGAUUCACA	21	Minus	megascaffold_3	23137548	23137454	GAUGUAGCAUCAUCAAGAUUCACAUGUAAAUACAUGGCGGUUAAGUAAUAAUCUCUGCCCGAGUUCUGAACUGAGAAUCUUGAUGAUGCUGCAUC
Nnu-miR172c-3p	AGAAUCUUGAUGAUGCUGCAU	21	Minus	megascaffold_3	23137548	23137454	GAUGUAGCAUCAUCAAGAUUCACAUGUAAAUACAUGGCGGUUAAGUAAUAAUCUCUGCCCGAGUUCUGAACUGAGAAUCUUGAUGAUGCUGCAUC
Nnu-miR172d-5p	GUAGCAUCAUCAAGAUUCACA	21	Plus	megascaffold_3	16327456	16327566	GAUGUAGCAUCAUCAAGAUUCACAAACUUAAUGGGCUUUGUGGAAUGGUGGUCCCUUCCCUUCCGUUCUCUCGAAAUGCUCUUGGUAUGGGAAUCUUGAUGAUGCUGCAUC
Nnu-miR172d-3p	GAAUCUUGAUGAUGCUGCAU	20	Plus	megascaffold_3	16327456	16327566	GAUGUAGCAUCAUCAAGAUUCACAAACUUAAUGGGCUUUGUGGAAUGGUGGUCCCUUCCCUUCCGUUCUCUCGAAAUGCUCUUGGUAUGGGAAUCUUGAUGAUGCUGCAUC
Nnu-miR172e	UGAAUCUUGAUGAUGCUACAU	21	Plus	megascaffold_3	23137431	23137571	UUCUUGUGUAGUCGCUUAUUGCCGAUGCAGCAUCAUCAAGAUUCUCAGUUCAGAACUCGGGCAGAGAUUAUUACUUAACCGCCAUGUAUUUACAUGUGAAUCUUGAUGAUGCUACAUCCGCAAACAACGACUGUCAAUCAA
Nnu-miR319a	UAUUGGAGUGAAGGGAGCUCC	21	Minus	megascaffold_22	3887810	3887756	GGAUGUACCCCAGCUACCAAGGUCAGUUUCUGGAUAUUGGAGUGAAGGGAGCUCC
Nnu-miR319b	UUGGACUGAAGGGAGCUCCUA	21	Plus	megascaffold_3	28969942	28970018	UAGGAGUUCCUAUCAGCCCAAAACAGUCUGUAGAUUGUUUUUUCUUAUCGUCUGUUUUGGACUGAAGGGAGCUCCUA
Nnu-miR319c	UUUGGACUGAAGGGAGCUCCU	21	Minus	megascaffold_2	92039791	92039691	GAAAAUUGCAGAAAUGGAAGCUCCUUCCAGCCCAAAACAGUGUAUCCUUACUUUGAUCCCUUGUUUUGGACUGAAGGGAGCUCCUAAUUCUUCUCUUUUCU
Nnu-miR319d	UUGGACUGAAGGGAGCUCCCU	21	Plus	megascaffold_1	252595916	252596136	CAAUAAUACUGGAAUGCAAUCUGGGAAGAGAGCUUCCUUCAGUCCACUCAUGGGGAGUGGUAAGAUUUAAUUAACUGCCGACUCAUUCACCCAAAUACCAAGUAAAAGAAGGGAGCCAUCGCUUGGUAGAUGAGCGAAUGAUGCGGGAGAUAAGUUGGAUCUUAUGCUUCCCGUCCUUGGACUGAAGGGAGCUCCCUUUACCGUCAUGCUAUCCCAAUUUC
Nnu-miR390a-5p	AAGCUCAGGAGGGAUAGCGCC	21	Minus	megascaffold_3	62365481	62365395	UAAAGCUCAGGAGGGAUAGCGCCAUGGAUGACGACAGCUGUUUAAGCUUUCUUUCUCUCUCUCUAGCGCUAUCCAUCCUGAGUUUUA
Nnu-miR390a-3p	CGCUAUCCAUCCUGAGUUUUA	21	Minus	megascaffold_3	62365481	62365395	UAAAGCUCAGGAGGGAUAGCGCCAUGGAUGACGACAGCUGUUUAAGCUUUCUUUCUCUCUCUCUAGCGCUAUCCAUCCUGAGUUUUA
Nnu-miR393a-5p	UCCAAAGGGAUCGCAUUGAUCC	22	Minus	megascaffold_2	10998922	10998817	AAUUCCAAAGGGAUCGCAUUGAUCCGAUUCUCUCCCUGUCACAACAUAUUGAUUUCGAUCUUUUCUUCGUUGAUUAUUAAUCGGAUCAUGCGAUCUCUUCGGAAUU
Nnu-miR393a-3p	GGAUCAAUGCGAUCCCUUUGGA	22	Minus	megascaffold_2	10998922	10998817	AAUUCCGAAGAGAUCGCAUGAUCCGAUUAAUAAUCAACGAAGAAAAGAUCGAAAUCAAUAUGUUGUGACAGGGAGAGAAUCGGAUCAAUGCGAUCCCUUUGGAAUU
Nnu-miR393b-5p	UCCAAAGGGAUCGCAUUGAUCC	22	Plus	megascaffold_8	36857549	36857660	AAUUCCAAAGGGAUCGCAUUGAUCCGAUUCCCUCCCCCAUACCAAAGUGGGCGGUUUUGAUUCUCCGUCUUCUUUUCUUUGAUUUAUCGGAUCAUGCGAUCUCUUCGGAAUU
Nnu-miR393b-3p	AUCAAUGCGAUCCCUUUGGAAU	22	Plus	megascaffold_8	36857549	36857660	AAUUCCGAAGAGAUCGCAUGAUCCGAUAAAUCAAAGAAAAGAAGACGGAGAAUCAAAACCGCCCACUUUGGUAUGGGGGAGGGAAUCGGAUCAAUGCGAUCCCUUUGGAAUU
Nnu-miR393c	UCCAAAGGGAUCGCAUUGAUC	21	Plus	megascaffold_3	18394639	18394720	UCCAAAGGGAUCGCAUUGAUCCCGACUUUCAGCCGAAGCAACGUUAGGUUUUGAUGAAUCUGGAUCAUGCAAUCCCUUUAGA
Nnu-miR393d	GAUCAAUGCGAUCCCUUUGGA	21	Minus	megascaffold_3	18394720	18394639	UCUAAAGGGAUUGCAUGAUCCAGAUUCAUCAAAACCUAACGUUGCUUCGGCUGAAAGUCGGGAUCAAUGCGAUCCCUUUGGA
Nnu-miR393e	UCCAAAGGGAUCGCAUUGAUC	21	Plus	megascaffold_8	36857551	36857658	UUCCAAAGGGAUCGCAUUGAUCCGAUUCCCUCCCCCAUACCAAAGUGGGCGGUUUUGAUUCUCCGUCUUCUUUUCUUUGAUUUAUCGGAUCAUGCGAUCUCUUCGGAA
Nnu-miR393f	AUCAUGCGAUCUCUUCGGAAU	21	Minus	megascaffold_2	10998922	10998817	AATTCCAAAGGGATCGCATTGATCCGATTCTCTCCCTGTCACAACATATTGATTTCGATCTTTTCTTCGTTGATTATTAATCGGATCATGCGATCTCTTCGGAATT
Nnu-miR394a	UUGGCAUUCUGUCCACCUCC	20	Minus	megascaffold_2	72462761	72462702	UUGGCAUUCUGUCCACCUCCAUUAAAAUUUUGCUUAAUGCAUGACUUGGAGGUGGCCAGCAUGCCAA
Nnu-miR394b	UUGGCAUUCUGUCCACCUCC	20	Minus	megascaffold_1	28688857	28688780	AUUUUGGCAUUCUGUCCACCUCCAUUUAGAAUUCUAUAUGGGUAGUGCAUCACUUGGAGGUGGCCAGCAUGUCAAAAU
Nnu-miR394c	GGAGGUGGGCAUCCUGCCAA	20	Plus	megascaffold_6	48577735	48577769	UUGGCAUUCUGUCCACCUCCACCAAAGGAAAUCCAUCUCUCUCUCUCGUUUUCUCUUCUUUUUUAAUGGAGGUGGGCAUCCUGCCAA
Nnu-miR395a	CUGAAGGGUUUGGAGGAACUC	21	Plus	megascaffold_9	21998068	21998156	AGAGUUCCUUCAGCCGCUUCAGUAGUGGACAGUGGUGAUCUGUCGAUCCAUCACUUCCCCCUACGUACUGAAGGGUUUGGAGGAACUCU
Nnu-miR395b	CUGAAGUGUUUGGGGGAACUC	21	Plus	megascaffold_4	31475710	31475751	GAGUUCCCUCAACCCCUUCAGUGGGACUCUCUCUCUCUCUCUCUCUCUCUCUCUCUGAGUUCAAGCUUUCCCUCCUACUGAAGUGUUUGGGGGAACUC
Nnu-miR396a-5p	UUCCACAGCUUUCUUGAACUG	21	Minus	megascaffold_3	33090208	33090100	UUUUCCACAGCUUUCUUGAACUGCAUGAUCAGUAUCCUGCUAACAAGCUACCUAGCGUAACAAAGUGGGGCUAUGCAUGGCUACUGCGGUUCAAUAAAGCUGUGGGAAG
Nnu-miR396a-3p	GUUCAAUAAAGCUGUGGGAAG	21	Minus	megascaffold_3	33090208	33090100	UUUUCCACAGCUUUCUUGAACUGCAUGAUCAGUAUCCUGCUAACAAGCUACCUAGCGUAACAAAGUGGGGCUAUGCAUGGCUACUGCGGUUCAAUAAAGCUGUGGGAAG
Nnu-miR396b-5p	UUCCACAGCUUUCUUGAACUU	21	Plus	megascaffold_3	33081748	33081821	UUUUCCACAGCUUUCUUGAACUUCUGCUGAUCUCAUGAUCUGGUAUAGAAGAAGCUCAAGAAAGCUGUGGGAAA
Nnu-miR396b-3p	GCUCAAGAAAGCUGUGGGAAA	21	Plus	megascaffold_3	33081748	33081821	UUUUCCACAGCUUUCUUGAACUUCUGCUGAUCUCAUGAUCUGGUAUAGAAGAAGCUCAAGAAAGCUGUGGGAAA
Nnu-miR396c-5p	UUCCACAGCUUUCUUGAACUG	21	Minus	megascaffold_3	33090208	33090099	UUUUUCCACAGCUUUCUUGAACUGCAUGAUCAGUAUCCUGCUAACAAGCUACCUAGCGUAACAAAGUGGGGCUAUGCAUGGCUACUGCGGUUCAAUAAAGCUGUGGGAAGA
Nnu-miR396c-3p	GUUCAAUAAAGCUGUGGGAAG	21	Minus	megascaffold_3	33090208	33090099	UUUUUCCACAGCUUUCUUGAACUGCAUGAUCAGUAUCCUGCUAACAAGCUACCUAGCGUAACAAAGUGGGGCUAUGCAUGGCUACUGCGGUUCAAUAAAGCUGUGGGAAGA
Nnu-miR396d-5p	UUCCACAGCUUUCUUGAACUG	21	Minus	megascaffold_3	33090207	33090101	UUUCCACAGCUUUCUUGAACUGCAUGAUCAGUAUCCUGCUAACAAGCUACCUAGCGUAACAAAGUGGGGCUAUGCAUGGCUACUGCGGUUCAAUAAAGCUGUGGGAA
Nnu-miR396d-3p	GGUUCAAUAAAGCUGUGGGAA	21	Minus	megascaffold_3	33090207	33090101	UUUCCACAGCUUUCUUGAACUGCAUGAUCAGUAUCCUGCUAACAAGCUACCUAGCGUAACAAAGUGGGGCUAUGCAUGGCUACUGCGGUUCAAUAAAGCUGUGGGAA
Nnu-miR396e-5p	UUCCACAGCUUUCUUGAACUU	21	Minus	megascaffold_2	90210807	90210739	UUUCCACAGCUUUCUUGAACUUCUGCUGAUCUCUAGAUCAAGUGAAGAGGUUCAAGAAAGCUGUGGGAA
Nnu-miR396e-3p	GGUUCAAGAAAGCUGUGGGAA	21	Minus	megascaffold_2	90210807	90210739	UUUUCCACAGCUUUCUUGAACUGCAUGGGUCUAUAUCCUACUCAGAAGCUACCCCAGUGUUAAGAAAGUUGGGACUGUGCCUACUGCGGUUCAAUAAAGCUGUGGGAAA
Nnu-miR396f	GUUCAAUAAAGCUGUGGGAAA	21	Minus	megascaffold_1	209083583	209083494	UUUUUCCACAGCUUUCUUGAACUUAGCAUGGGCGAAGUCAUCAUUUGCAUGAGAAAAGCUUGCACUAGGCUCAAGAAAGCUGUGGGAAAA
Nnu-miR396g	GCUCAAGAAAGCUGUGGGAAA	21	Minus	megascaffold_2	90210807	90210748	UUUCCACAGCUUUCUUGAACUUCUGCUGAUCUCUAGAUCAAGUGAAGAGGUUCAAGAAAGCUGUGGGAA
Nnu-miR396h	GUUCAAUAAAGCUGUGGGAAA	21	Plus	megascaffold_2	90202321	90202429	UUUUCCACAGCUUUCUUGAACUGCAUGGGUCUAUAUCCUACUCAGAAGCUACCCCAGUGUUAAGAAAGUUGGGACUGUGCCUACUGCGGUUCAAUAAAGCUGUGGGAAA
Nnu-miR396j	UUCCACAGCUUUCUUGAACUU	21	Plus	megascaffold_1	99183836	99183935	GUAUUUUUCCACAGCUUUCUUGAACUUAGACAGCAUGAGCGAGGUCAUCUCCGCGAAGACAAGCUUUUAUAUACUAAGCUCAAGAAAGCUGUGGGAAAAC
Nnu-miR396k	UUUUCCACGGCUUUCUUGAAC	21	Plus	megascaffold_5	26657251	26657327	UCCUACAUGCUUUUCCACGGCUUUCUUGAACUUAGUACUCAGGUCGGUUUCUCUCUCUCUCUCUCUCUCUCUCUAUGUCUCAAGCAAAUGAAAGCAAAGUACAUCGACCACAUCUCAGUACAAAGCUCAAGAAAGCUGUGGGAAAACAUGA
Nnu-miR397	UCAUUGAGUGCAGCGUUGAUG	21	Plus	megascaffold_1	46166133	46166272	CCAAGAUCGGAAAAGCAUCAUUGAGUGCAGCGUUGAUGAAUUCCAAUUUCCAAUCACCACUGUUGUAAUUUUGCUCUUGUAAAGAAAUGUGAGUUGAUUUCGUCCGCGCUGCACUCAAUUAUGUUUUUAAUCUUUCUGGG
Nnu-miR398a	UGUGUUCUCAGGUCACCCCUU	21	Minus	megascaffold_5	24365926	24365835	AGAGGAGUGGCACCUGAGAACACAGGUGGUUGUGCUGCUGUACCACCAAGCAACUGAUGCACCUGUUACCUGUGUUCUCAGGUCACCCCUUU
Nnu-miR398b	UGUGUUCUCAGGUCGCCCCUG	21	Plus	megascaffold_7	14055375	14055464	CAGGGUCGUCCUGAGAUCACAUGUGACACCCAAUUGGCUCCCUUGUUAAGGUGUGUUACUGUGCGUUUAUGUGUUCUCAGGUCGCCCCUG
Nnu-miR398c	GGGGCGACCUGAGAACACAUA	21	Minus	megascaffold_7	14055462	14055376	GGGGCGACCUGAGAACACAUAAACGCACAGUAACACACCUUAACAAGGGAGCCAAUUGGGUGUCACAUGUGAUCUCAGGACGACCCU
Nnu-miR399a	UGCCAAAGGAGAGUUGCCCUG	21	Minus	megascaffold_1	169635665	169635572	UAACAGUGCAAUCCUCCUCUUGCAGAGAGCUCCGCACUGCUCUUCAAUUUUAGGGUGCAGUGCUGCUGUUUGCCAAAGGAGAGUUGCCCUGUUA
Nnu-miR399b	GUUGGGCAUCUUUCUAUUGGC	21	Plus	megascaffold_2	91293656	91293713	AUCAAAGGAGAGAGAACCCUUGAUUUGGUACACAAUUGUUGGGCAUCUUUCUAUUGGC
Nnu-miR399c	UGCCAAAGGAGAUUUGCCCUG	21	Minus	scaffold_1154	9263	9191	ACAGUGCAAUCCUCCUUUGGCAGAGAGACUGUGCAAGUGCGCUCUUUUAUCUGCCAAAGGAGAUUUGCCCUGU
Nnu-miR399d	CGCCAAAGGAGAGUUGCCCU	20	Plus	megascaffold_2	31858514	31858664	ACGAUCAGGUUAUAGGCGAACCAGUUGUAGGGUGUCCCUCCUUUGGCAGGCUAUGGCGAUGGGAGAGUCUGAUGCUUUAUCUGCAUUUGCUGCUUCCAGCUUUACCCGCCAAAGGAGAGUUGCCCUCUGACUGUUUCAGCUUAAAUGUUGU
Nnu-miR399e	CGCCAAAGGAGAAUUGCCCUG	21	Minus	scaffold_2562	1218	1118	GAGGGUAAAGAAGAAUAACAGUGCACUUCUCCUUUGGCAGAGACCUUACUUCUCAAGUUUCUGUUUCCGCCAAAGGAGAAUUGCCCUGCCAUUCACCCCCA
Nnu-miR399f	CGCCAAAGGAGAGUUGCCCUU	21	Plus	megascaffold_8	40390034	40390183	AAUCAAGUCAUAACUCAUAAGCGAUCCAGUUGCAGGGUGUCUCUCCUUUGGCAGGUGGUGGGUGUCUGUGUGAGAGUGAUGCAAUAUCUACAUUAAUUUGCUUCCAAUUACCCGCCAAAGGAGAGUUGCCCUUUGACUGUUUCAGCUUAA
Nnu-miR403	UUAGAUUCACGCACAAGCUCG	21	Minus	megascaffold_9	25927418	25927268	UCGAGAUUUGAGGGGCACAUAACAAGCUUGUGCGUGAAUCGAACCCUAUCAAAAGCUGUUGACCAUCAAUCUCGUCAAUCAGACGAAUCUCGAGGCCAAGAGACUACGGAUGGUGUUAGAUUCACGCACAAGCUCGCUAUAUGUCAUUUCU
Nnu-miR408a	AUGCACUGCCUCUUCCCUGGC	21	Minus	megascaffold_1	240894773	240894686	GACAGGGAUAAGACAGAGCAUGGGAUGGACCAUUCAACAGAGGCAUGGAGCUGUUGUUGCUCUUCCCAUGCACUGCCUCUUCCCUGGC
Nnu-miR408b	AUGCACUGCCUCUUCCCUGGC	21	Minus	megascaffold_13	5253818	5253729	AGGCAGGGAUAAGGCAGAGCAUGGGAUGGAGCAAUCAACAGAGGGGUGGAGCUGUUGUUGCUCUUCCCAUGCACUGCCUCUUCCCUGGCU
Nnu-miR408c	AUGCACUGCCUCUUCCCUGGC	21	Minus	megascaffold_13	5253805	5253730	GCAGAGCAUGGGAUGGAGCAAUCAACAGAGGGGUGGAGCUGUUGUUGCUCUUCCCAUGCACUGCCUCUUCCCUGGC
Nnu-miR408d-5p	ACAGGGAUAAGACAGAGCAUG	21	Minus	megascaffold_1	240894808	240894687	AGGGAUUGGGGAUGGAGGCAAGAGACAGAUAGACAGACAGGGAUAAGACAGAGCAUGGGAUGGACCAUUCAACAGAGGCAUGGAGCUGUUGUUGCUCUUCCCAUGCACUGCCUCUUCCCUGGCUCUCUCUCUCUUCCCUCCUCUUAUCCCU
Nnu-miR408d-3p	UGCACUGCCUCUUCCCUGGC	20	Minus	megascaffold_1	240894808	240894687	AGGGAUUGGGGAUGGAGGCAAGAGACAGAUAGACAGACAGGGAUAAGACAGAGCAUGGGAUGGACCAUUCAACAGAGGCAUGGAGCUGUUGUUGCUCUUCCCAUGCACUGCCUCUUCCCUGGCUCUCUCUCUCUUCCCUCCUCUUAUCCCU
Nnu-miR408e	GCAGGGAUAAGGCAGAGCAUG	21	Minus	megascaffold_13	5253852	5253702	AGAGGAAGUGGAGUGGGGAGACAGAGAGAGAGAUAGGCAGGGAUAAGGCAGAGCAUGGGAUGGAGCAAUCAACAGAGGGGUGGAGCUGUUGUUGCUCUUCCCAUGCACUGCCUCUUCCCUGGCUCUCUCUUUCUCCCCUUCCCCUUUCUUU
Nnu-miR529	AGAAGAGAGAGAGUACAGCUU	21	Plus	megascaffold_1	75037733	75037799	AGAAGAGAGAGAGUACAGCUUCGACUUCUCCAUAAUGGGGGGAAAGAAGCUGUACCCUCUCUCUUCU
Nnu-miR530a	GUCUGCAUUUGCACCUGCACC	21	Plus	megascaffold_3	51943089	51943198	UGUCUGCAUUUGCACCUGCACCGCACCAAAGAAUUCUUCUUUGCAUCCGUCCCCAAAAAGACCUGUUACAGAGAGGGAGAUCGGUGUUGAUGCAGGUGCAGGUCCAGACA
Nnu-miR530b	AUGCAGGUGCAGGUCCAGACG	21	Plus	megascaffold_3	23817435	23817498	AUGCAGGUGCAGGUCCAGACGAAUGCCAUCUUGCCUCUCUCUCUCUCUCUCUCUCUCAACAUUUCAUGAAUCUUAAGGUGAUAAGACUCUGCCUGAGUCUGUCUGUGUGUGGGGACCGGCC
Nnu-miR535	UGACAACGAGAGAGAGCACGC	21	Minus	megascaffold_18	2604159	2604082	UGACAACGAGAGAGAGCACGCUUGUCGGCAUUCAUGCAAGGGCAUGGCUGUUUACAAGCGUGCUUUCUCUUGUUGUCA
Nnu-miR827	UUAGAUGAUCAUCAACAAACA	21	Minus	megascaffold_1	3085967	3085817	AUCCAUAAGGCAAAUUACAAGAUUUUUGCAGCAAUGAAUAUGUUUGUUGAUGACCAUCUAGUCAUGCUCUUUCUUUAUGUUGCAUAUAUAUAGUUCAUGAAUAUGGUUAGAUGAUCAUCAACAAACACAUUCAUAGUAAUGCAUCUCUCUC
Nnu-miR828	UCUUGCUCAAAUGAGUAUUCCA	22	Minus	megascaffold_4	4401659	4401543	UCUUGCUCAAAUGAGUAUUCCAACUGCCACUUCUCUCCGAUGCUUAUAAUGCCACUUUUCGCAUUAUAUUUCUAGCUAUCUGCUAGACCUGGUACUGCGAUACUCAUCUGAGCAAGC
Nnu-miR837	CAUUGUUUCUUUUUUUUUUCA	21	Minus	megascaffold_18	4545040	4544981	UGCAAAAAAAAGGGGCCAAUCAAGUUAUUAGUUUCUCUUGGAUAAAUCAAGCGGAUUUUUGUUCCUAAUGGAUUUAUUUUUCUUUUUAUUGAUUUUUUUGCAUAAAUCAAAUCAACUACAUUGUUUCUUUUUUUUUUCA
Nnu-miR1030	UCUGCAUUUGCACCUGCACCG	21	Plus	megascaffold_3	51943068	51943218	UGACAGUCGACAUGUCGCGUAUGUCUGCAUUUGCACCUGCACCGCACCAAAGAAUUCUUCUUUGCAUCCGUCCCCAAAAAGACCUGUUACAGAGAGGGAGAUCGGUGUUGAUGCAGGUGCAGGUCCAGACAAAUGCCAUCUUGCCUCGCAU
Nnu-miR1432	UCAGGAGAGAUGAUGCCGGCGU	22	Plus	megascaffold_3	8244178	8244261	CACAGGGGAAGGAAAAGAACAUCUGAGGUUCUCUUCUCAGGAGAGAUGAUGCCGGCGUCCAGCAUCCAUUUGCCAGAAUUCAUA
Nnu-miR1511	AACCAGGCUCUGAUACCAUGU	22	Plus	megascaffold_5	1670940	1671089	GCCUCUUAACCUUCUGGGCGAUCAGUCCUUUUAGGUUCUUCCCCUUCCUCUCUUCUCGUAUUGGUAUAAAACUCAGCUGAACCAGUUGCAGGCGUCCUUCACUGAUGCAGUCAGGAAACUCGAUCAACCAGGCUCUGAUACCAUGUUAUC
Nnu-miR1515	UCAUUUUUGCGUGUAGUGAUCC	22	Plus	megascaffold_26	1305170	1305353	AUCAUUUUUGCGUGUAGUGAUCCCGGUUCUUUGUUCUUCUGUUUCCCUCUUCCUUUAUUUCUUAUCGAUAGUUCAAUUUUCUUUUCCCUUCUGCUCUUGUUCACCUGUUUGAAAAACGAGGAAAGAAUUGGGAGGUUCAGGUAUAGGAUUAGCGGGGGACUGGAAUCACUCACGCAAGAAUGAU
Nnu-miR2111a-5p	UAAUCUGCAUCCUGAGGUUUA	21	Plus	megascaffold_2	10015782	10015845	GGGUAAUCUGCAUCCUGAGGUUUAGAAACUCAAUUUCAUCACAAUCUAAUCCUCUGGAUGCAGGUUACC
Nnu-miR2111a-3p	AUCCUCUGGAUGCAGGUUACC	21	Plus	megascaffold_2	10015782	10015845	GGGUAAUCUGCAUCCUGAGGUUUAGAAACUCAAUUUCAUCACAAUCUAAUCCUCUGGAUGCAGGUUACC
Nnu-miR2118a	UUCCCAAGGCCUCCCAUGCCGA	22	Plus	megascaffold_5	36239548	36239600	AUUGGACUGGGUGCCUUGGGAAGUUCUAUUACAACUGAGAGUUUAGAGACAGAUCUCUCUCUCUCUCUCUCGUAUAAGUGCUGAACCUUCCCAAGGCCUCCCAUGCCGAU
Nnu-miR2118b	UUUCCGAUCCCACCCAUACCUA	22	Minus	megascaffold_5	26589849	26589770	UUGGGUAUGGAUGGGUGGGAAAGAGAACGUCAGGAUUUUUUAGAAAUCUCCUCUCUCUUUCCGAUCCCACCCAUACCUAA
Nnu-miR2275a	AGAAUUGGAGGAAACCAAACUGA	23	Plus	megascaffold_1	86004863	86004938	AGAAUUGGAGGAAACCAAACUGACUGUUGUGAAAUGCAACAAACAUGUAAUAGCCAGUUUGAUUUCCUCCAAUUUU
Nnu-miR2275b	AGAAUUGGAGGAAACCAAACUGA	23	Plus	megascaffold_1	86004786	86004885	GUAGUUCAUUUUCCUCCUAUACUUUGUCUUCAAGAGAUCAUGAAAACUGGAAAUCAUAGUUGUGGAUAUUGGAUGUGAGAAUUGGAGGAAACCAAACUGA
Nnu-miR2621	AGCUUGGGCUAGAAAUUUGUAG	22	Minus	megascaffold_2	132206068	132205982	AGCUUGGGCUAGAAAUUUGUAGGGUCGGGCCUAUACCAAGUGUAAAGACAAAACUUAGGACCAAGCUUAUAAUUUUUUAGCUAAGCU
Nnu-miR2673	CCUCUUCCUCUUCCUCUUCCA	21	Plus	megascaffold_1	224473227	224473343	CCUCUUCCUCUUCCUCUUCCAGGUCCUCCAGUAUUUCUGGUUCUAGCUCUUCUCACGACUCAAACUAUGAGCCUGAGCUGAGAGAUUUUGUGGCUGCCGAAGUUGAGGAGGUUGAGG
Nnu-miR2950a-5p	UUCCAUCUCUUGCACACUGGA	21	Minus	megascaffold_11	7110075	7110016	UAUUCCAUCUCUUGCACACUGGAGCAGCUUUCUGGCCACGGGCCGGUGUGCAGAGGAUGGAACA
Nnu-miR2950a-3p	CGGUGUGCAGAGGAUGGAACA	21	Minus	megascaffold_11	7110075	7110016	UAUUCCAUCUCUUGCACACUGGAGCAGCUUUCUGGCCACGGGCCGGUGUGCAGAGGAUGGAACA
Nnu-miR3627a	UUGUCGCAGGAGAGAUGGCACU	22	Plus	megascaffold_5	17707854	17707930	AUCUUGUCGCAGGAGAGAUGGCACUUGCUUGCUCAUUAGGGGUUGGCAUGCACGUGCCAUCUCUUUUGCAACACGAU
Nnu-miR3627b	UUUGUCGCAGGAGAGAUGGCAC	22	Minus	megascaffold_4	32771940	32771789	GACCAUACAGAAGAAAAGCAAGAGUUUGGGGUACUAUUUGUCGCAGGAGAGAUGGCACUGCUCCCUUUCGGGGUACGUGAAGCAUGUUCUAUCUCCCCUGCGGCAAUAAGACCCUGCAAAUUCUUUUAUCACCAUUCCAGUUUCGAGUUGGG
Nnu-miR3948	GGAGUGGGAGUGGGAGGAGGG	21	Plus	megascaffold_1	146562276	146562426	AGAAAGGAGUGGGAGUGGGAGGAGGGAUUAAGAAAAUAUAAAAUGACAAAGCCCCUGAUGGUGCCUGAUAUGUACAAAGGUUCAUUUGCAGGGUUGCAGAUCUCCAGCCUCAUUGUUUUCUUUUCUUCUCUUCCUCCUCCCCUCCACUCUA
Nnu-miR4414a	AGCUGCUGACUCGCUGGUUCA	21	Plus	megascaffold_4	18343429	18343507	CAGCUGCUGACUCGCUGGUUCAUGAACUCAUCAAACUAUUGGGAUCAGAUGCGUUUUUGAUCCAUCGAUGCGGGAGCUG
Nnu-miR4414b	GCUGCUGACUCGCUGGUUCAU	21	Plus	megascaffold_5	38490823	38490896	GCUGCUGACUCGCUGGUUCAUGAACCCAUCAAGCUACGGGAUGAGAUGUGUUUUUGAUCCAUCGAUGCAGGAGC
Nnu-miR4993	AGCGGCGGCUGUGGAGGAUGU	21	Minus	megascaffold_6	29085234	29085123	AGCGGCGGCUGUGGAGGAUGUGGCGCCGGAUGUGGUGGUAAUUGCGGCAAUAGCUUGCCUCAUAAUGCUUAGAAUUAAUGGCAGCGACAUGAGCCUAUGCAUCGUGGCCGUG
Nnu-miR5227	UGAAGAGAAGAAGAUUGAUGUU	22	Plus	megascaffold_6	9859271	9859326	UGAAGAGAAGAAGAUUGAUGUUGAUUUUUGGACAAUAAAAGUGCUUUCUUUCUUCA
Nnu-miR5653	UUGGGUUGAGUUGAGUUGGGUUGG	24	Plus	megascaffold_69	213403	213468	UUGGGCCGGGUUCACCUGAACCCAAACUGAAAAAGUCAGGGUUGGGUUGAGUUGAGUUGGGUUGGA

## Sheet: Table S2
Additional file 2: Table S2 Detailed information of the novel miRNAs identified from sacred lotus during seed germination.
miRNA	mature miRNA	LM	strand	Scaffold_ID	Start	End	Precursor_sequence
novel_mir_1	TCTTACGGGTGTCTTCACCTC	21	PLUS	megascaffold_10	825631	825651	UCGAUGAUGGUCUUACGGGUGUCUUCACCUCCGGAGUUGAAGAACAUUAUCGGAGAUUCGUCGUAUUUCCAUCGGAGGUGAAGGCCACCCGCUAGAUCUUCAUCGAU
novel_mir_10	CTTCCAACCCCGCCCATTCCAT	22	MINUS	megascaffold_1	56309006	56309103	AUCGGGAGGCUGCGGAAUGGACGGGUCGGAAACAAAAUUCUCGUCUGUGGGAUUGUUUUUUGUUUGCUUCCAACCCCGCCCAUUCCAUAGUUUUCCGA
novel_mir_102	TGATCGGGGATGCACTTTCACTG	23	MINUS	scaffold_669	13445	13641	AUAAAGGUAAUGAUCGGGGAUGCACUUUCACUGAUGGAAACCAAACUACCGGCAUUUGAUCUCAAUCAUUGGAAUUUUUUUUUGUAAAAUCUAUAUAUAUGAUAUAUACUUACAUAUGGUUUCAAAACAUUUGCAAAUGGGCUAAGAGGUUAAGUGUAAGGCCAUUUAGUCAGGCAGUGCUUGAUCAUUAUCCUAAA
novel_mir_103	TAGACTTGTTTGGGTTTGCCT	21	PLUS	megascaffold_10	14211297	14211582	CAUUCCCCUCGAGGCAAGCCCGAUCAAAGUCUAUGUUAGGGUCUGAAAUUCUUAUUUCUCACAUAAAAAAUAAUAAUUUUUUAUCAAAAAAAUAAAAAAUAAUGAUUUUAUAACUUUCAUUGCCUUUUAAGAAGAUAUUUUAUUGCAAUGAAUGAAUGAACAACAUUAGCAAAUAAGGGGUUCUCACAUAAAAGGCAAUGAAAGUUAUAAAAUCAUUAUUUUUUAUGUGAGACAUAAGAAUUUCAGACCCUAACAUAGACUUGUUUGGGUUUGCCUCGAGGAGAGU
novel_mir_104	TTGCCCATGAGAACTCTGCCC	21	PLUS	megascaffold_1	69159915	69160090	UCUGGAUCUCUUGCCCAUGAGAACUCUGCCCACAUCUACCCACAACACAUUACCUCUGUGAAUUGGGAACAUCUCCCCUACAUAAUACUAUGUAGGGGGAUGAGAUAUUCUCCAUGUGUAACUGCAAUGUAAUGUGGCUAGACGUGGGCAGAGUUUGUAUAGACAGGAGAUCCAGAC
novel_mir_105	TAGTAGAATGCCTGTGTCATACT	23	MINUS	megascaffold_14	194864	195000	UGCCUUUAGGUAGUAGAAUGCCUGUGUCAUACUUCCAUGUUUUAAAACAUUGCAAGGAAUAGCUUUUAGACCUUAGUAACAUACCAAUGUUUUAAAACGCGAAGGCGUGACACGAGGUGUUCCACUACGUAGAGGCG
novel_mir_106	GCTTGGACTGAAGGGAGCTCCC	22	MINUS	megascaffold_15	10840566	10840769	AAACGGCUUGAGAGAGCUUUCUUCAGUCCACUCAUGGAUGGGCUAAGGUGUUGAAUUAGCUGCCGACUCAUUCAUUCAAACACUCAGUAGAAAGGGGAUAUUUUUUACUACUGUGAAUGUGUGAAUGAUGCGGGAGAUAAUUGCCAUUCUUCCUCCUCUAUGCUUGGACUGAAGGGAGCUCCCUUUUUCUGUU
novel_mir_107	AATGGTGCGTAGGGCTCATGCCT	23	MINUS	megascaffold_15	10840566	10840769	UGCGUUGUCUAGGCAUUGAGAGUUAUGGUAUCUCAGUCACAACUUUGGAGGAGGUCUUCCUGAGAGUUGCUGGAUGUGACAUUGACAAAAUUGAGCAUAUUGAGCAGAAUACGGGUACAAGUGCUGAACAGGUGUGUUUUUUGUUUCAGUUUCUCUCAGCUUUCUUUGGCCAAUGGUGCGUAGGGCUCAUGCCUUGAUUAUAUA
novel_mir_108	TCGACTGGCGGAACTCGAAG	20	PLUS	megascaffold_1	40500271	40500373	AGAACGUCCCCCUUCGAGUUCCGCCAGUCAACGCAGAUAUCCUCCGGCGGCGUCGACUGGAACGAUCGUCGGCGUCGACUGGCGGAACUCGAAGGGGGCAAGCUC
novel_mir_11	TTCTGCATTTTTTAGGAATTG	21	PLUS	megascaffold_21	2148126	2148218	AAUGAUUAAUUGAGAUUGAUAGAAUGUAGGCAUAAGUGGUUGUGGAUAACCACUUUUGCAUUUUCUGCAUUUUUUAGGAAUUGAUUGAAAAUG
novel_mir_110	TAGATCCATCCCTCCATCTCT	21	PLUS	megascaffold_1	95908148	95908263	AGAUGCUCCAGACAGAGAUGGAGGGAUGGAUCUAGUUUGCGAGCACAAUGGGAGAAAGUGGGGAUUCUGGAGCCUUCUCGCACACUAGAUCCAUCCCUCCAUCUCUGUCUAGAUUC
novel_mir_115	TTTTTAAATCGGAGTTGAATC	21	PLUS	megascaffold_4	533818	533934	ACAUCAGACUUGAGUUGGAUUCUUCUCUGGUUUAACAAUCUUUAAAUCAUUAUUGAAGCGUAGUUUUGACUUUUCUGAUUUAGUGAUUUUUAAAUCGGAGUUGAAUCUUUGUGAUGA
novel_mir_118	TGATTTCCTGTGGTTCCTCCC	21	PLUS	megascaffold_5	36239513	36239687	GGAGUAGGGAAAGGCAGACAGAGCCGCCGGAACUUAUUGGACUGGGUGCCUUGGGAAGUUCUAUUACAACUGAGAGUUUAGAGACAGAUCUCUCUCUCUCUCUCUCGUAUAAGUGCUGAACCUUCCCAAGGCCUCCCAUGCCGAUGAUUUCCUGUGGUUCCUCCCUUUCCUUUUC
novel_mir_119	TTTTCGAACTGCCATTGACCT	21	PLUS	megascaffold_9	18062194	18062263	UGUUUCAUGGUUUUCGAACUGCCAUUGACCUAAGCGGUUGGAUCGUUUGGCUUGGGAACCGUCCAGACAA
novel_mir_120	TTTGCTTCTCTTAAACAGTCT	21	MINUS	megascaffold_11	22943377	22943611	UUCUUUCUUCUUUGCUUCUCUUAAACAGUCUUCUCCCAUGAAAAGCUGAAUAUGUUCUGUUGAUGGCAGUGAUGUCCCGCCGGCGAUGAACGGCUUCAUCUUCCAGCCAGUAGGUUGCUGGUGGAUCAGUUGCAGAUGAAGCCGUUCGUCGCCGGCGGAAUAUCACUGCCAUCAAUAGAACGCAUUAAGCUUUUCAUGGGAGAAGACUGUUUAAGAGAAGCAAAGAAGAAGGAAG
novel_mir_121	TATGTTGGGACAGTACGAGAA	21	PLUS	megascaffold_16	6543274	6543374	ACUAGGUGUCGGAUUGGUUUGUCUUUAAUGUGUCAAUCAGUGAGAUCCUUAGAGGGGAUCAAAACCUAGGUAUGUUGGGACAGUACGAGAAUUCAUCUAAG
novel_mir_123	TGAATTTACAGATCTGAGATT	21	MINUS	megascaffold_1	253799481	253799567	UUUCAUGAUCUGAAUUUACAGAUCUGAGAUUGCAAAAUAGCAAUUCAGACCUUGUAAAUUCAUGAUCUGAAAUUUCAGAUCUGAGAU
novel_mir_125	TCTTGTGTCCAACACCGATGCT	22	MINUS	megascaffold_29	146724	146885	AAAAGUCUUCUGCAUCGGUGACGGACACAAAACUUAUUCAUAUUUAUCCUCCAUGAUCCGGUAGCUGUCUCCUGUCUUAUGGGCUUGGCUAUGAAGUUCCAUUUCCAUAGUUUCUGGCUGGAUAGACAAGUCUUGUGUCCAACACCGAUGCUAAAGACCAUC
novel_mir_127	TCAATCCGGATTAAGTTATTTC	22	PLUS	megascaffold_6	46047573	46047804	UUUAUUAAGCUCAAUCCGGAUUAAGUUAUUUCCUCUUAUAUUUUGCUUGAGAGGAUUGGUGUCGCAAGGUCCUUUUUGUGUUGCUACCAAUCCUCUCAAGCCAAAUGGUUUGAGCACUCCAAACCUGCACAUAAACAAAAAAGAAUAAUAACCACAAAAAAGACCUUGAGAUACCAAUCCUCUCAAGCAAAAUACAAGGGGAAUAACUUAAUCUGGAUUAAGCUUAAUAAAG
novel_mir_14	TCAATGGCAGTTCGAAAACCT	21	MINUS	megascaffold_22	374156	374399	AGUCCGACCGUCUGGUUUGAAUGGACGGCCUGGCCUGACAAACAAAUUAAAAAAAUAAAAAAAAUGGUCAAAAUCGUUGAACGGGUUGGCAGUUCGACCACUUGGGUCAAUGGAUUGUUGACUUUUUCAAUAGUUUUUGGCCAAAGACUGGAUUGGGGUAAAAUAGAACCAGUUGCUUGGACAUUCCUGCGCCGAAUGGUCCAACCAUCCGGGUCAAUGGCAGUUCGAAAACCUUGCUGGGGCC
novel_mir_15	TCTACTCCTTCCAAACTAAGCCT	23	MINUS	megascaffold_26	378578	378716	UUUCCCUUACGCUUAGUUUGGAAGGAAUACAAAUACAAAUAUGUACAGUGCAAAUAUAUACAAAAUAAUACAAAAUCCAAGAUUUUGCGCUCUACAUAUUUGCAUUUCUACUCCUUCCAAACUAAGCCUUAUGGGGACC
novel_mir_16	TCTTGTGTCCAACACCGATGC	21	MINUS	megascaffold_29	146725	146884	AAAGUCUUCUGCAUCGGUGACGGACACAAAACUUAUUCAUAUUUAUCCUCCAUGAUCCGGUAGCUGUCUCCUGUCUUAUGGGCUUGGCUAUGAAGUUCCAUUUCCAUAGUUUCUGGCUGGAUAGACAAGUCUUGUGUCCAACACCGAUGCUAAAGACCAU
novel_mir_18	ACAGAGAAGCAGAGCGGCGGC	21	PLUS	megascaffold_2	18815772	18815881	GGGUUCAAAUCUGCCGCCGCUCUACUUCUCUGUGAAGAAGAUGAACACCGUCACCAGAUUUGAACUGUUCAUCUUCUUCACAGAGAAGCAGAGCGGCGGCAGAUCUGACC
novel_mir_2	AATGTACAGCTGTAGTGTCCT	21	PLUS	megascaffold_2	131148508	131148617	GUCUACCCACAGCACACUAUCCCCUGUGAAUUGGGAAUAUCUCCCCUUGCAUAAUACUAUGCAGAGGAUGAGAUGUUCUUCAUGUGUGACUGUGAUAAACGUGGGCAAGAGAUCCGGACUCCAUUUAAAGGGCUAUCAACUUCAACCAUGGCUUAUUUGGGUGUUUGUUUCAAAGCAGCUGAACCAGCUUAUUGCCUGUUUGAGGGCGGAAGUGCAACAGCUUCUGUUUUUUCAAGGUAGGUCUGGUAACAUUUUAAUACCGAAGAUAUUCUCAAUGUACAGCUGUAGUGUCCUAUGGGUAGGA
novel_mir_22	CTGGAATTAGAATGAAGGCCT	21	MINUS	megascaffold_2	121655884	121656019	AGAUGAAGGCAAGGCCUUCAUUCAAAUUCCUAAGCAGUGUGGAACUUGAGACAACACUCAUUAGUGAAUGUAACACUUGAGUGUUGUCCCAAGUCUCACGUUUCUCUGGAAUUAGAAUGAAGGCCUUGCCUUCAUC
novel_mir_27	TTGGACTGAAGGGTCACCTAT	21	PLUS	megascaffold_4	18351111	18351298	GGGUUUUGGAGUUAGGGGACGUUUCAGUCCAACCAAGAUGGUUUCGGGUUGAUCUCUGCUGCUGAAUCGUCGGUUCAUGAACACAUCUGUCGGCACGGAGAAGAUGUGUUUUUGAUGAGAGGAUUCAGGAGCUGAGUUCGCUUAUGGCUGUCUCGCCUUGGACUGAAGGGUCACCUAUUCUGAAUGCC
novel_mir_28	ATAGCCTGTAGTAGACCGCCT	21	PLUS	megascaffold_4	33738609	33738855	AGAAAGUGCAAUAGCCUGUAGUAGACCGCCUAUCAGACAUAGAACCGGCCUAGUCAGCAUCAGAAUACCCUUCUAUUUCAAAUUUUCCGCCGCUCUUGUAUAUCAGACUGCGACCCAGAGCCCCUUUUAAAUACCUCACAAUUCUCAGAACUGCACUCCAAUGAGGAAUCAGAGGUUUCUGCAUGAAUUGGCUUACCACACUAACCGCAAAUGAGAUGGCUGGUCUAGUAAUGGUUAGGUAGUUCAG
novel_mir_3	TTATCACCGATTTGCTTTCGA	21	MINUS	megascaffold_15	7539962	7540053	CAGAUCUGCCGGAAUCAAAUCGGUGAUAAGUCGGGGUUGACAAGAAACCAGCAGAUCCAACUUAUCACCGAUUUGCUUUCGAAUCAGGUCCA
novel_mir_30	CAAAATCCGTTCGAACAGCCT	21	MINUS	megascaffold_4	38010240	38010331	UCAGUCAGAGCAAAAUCCGUUCGAACAGCCUUUAUAGCCUUGCAUCGGGAAUAUCUAUGAUGGCUGUUCGAAUGGACUUUGCUCUGACUGAA
novel_mir_31	CAGAGAAGCAGAGCGGCGGC	20	PLUS	megascaffold_2	18815772	18815881	GUUCAAAUCUGUCGCCGCUCUACUUCUCUGUGAAGAAGAUGAACACCCUCACCAAGUUGAACUGUUCAUCAGAUUUGAACUGUUCAUCUUCUUCAGAGAAGCAGAGCGGCGGCAGAUCUGAUC
novel_mir_32	TTCGTTGTCTGTTCGACCTTG	21	PLUS	megascaffold_5	40313378	40313547	GCUUUGUAAUUAAGGUCGAACGAGGAAGAGAGAAAAACACCCAUCAUGGUCAUGGGUAAUUUCGAUCAGAUGAAAUUAAGGUGAGUGAUUUCCAUGUUUUGCUUGUCAAGUGAACAGCCUUUAGCAGAUCGCCCUCUGCUUCGUUGUCUGUUCGACCUUGAACAUAUGGG
novel_mir_33	TTTCCCACACCGCCCATTCCTA	22	MINUS	megascaffold_5	26460092	26460230	CUCGGGAGUAGUGGGAAUGGAGGGCUGGGACAAUUCUCCUUUCCUAUGCUCCUAUCCUUCACUCUUUCUUUCCUGGAGGAGGGCCAAGGCCUAGGAGAUCGACGAAUUUUCCCACACCGCCCAUUCCUACUACCUCCGA
novel_mir_34	TTTCCGATCCCACCCATACCTA	22	MINUS	megascaffold_5	26589761	26589859	UAGGGAUAGUUUGGGUAUGGAUGGGUGGGAAAGAGAACGUCAGGAUUUUUUAGAAAUCUCCUCUCUCUUUCCGAUCCCACCCAUACCUAAGCUCUCCCU
novel_mir_35	TCGTTCCCCAGTTTACTCTTG	21	PLUS	megascaffold_7	16350793	16350890	ACGGAGGCCUUCGUUCCCCAGUUUACUCUUGUGCAGACUGCAGAAGGCUUCCAUGCUCUGCUCUAACAGGAGUAACCUGGAGAACGACGCCCUCUGUC
novel_mir_36	CTTGGATTGAAGGGAGCTCC	20	PLUS	megascaffold_7	22113010	22113202	UGAGGUUUGGGUGAAAUGGAGCUCCCUUCUUUCCAACAUAGUGAGGAAUAGGGUGUUUACAUCUGCUGGUUCAUGAAUACCUUUGGGUGCGCAUUUCAAAGGGGUACGCGCAGUUUAAGGGUGGGCAUGAACCAGGAGAUGAGAUUGCCUUCUUCUUUUCUAUCUUGGAUUGAAGGGAGCUCCAAUGACGUCU
novel_mir_37	TCGTTCCCCATTTTACTCTTG	21	MINUS	megascaffold_7	16264139	16264229	ACGGAGGCCUUCGUUCCCCAUUUUACUCUUGUGCAGAAGGCUUCCAUGCUCUGCUCUAACAGGAGUAACCUGGAGAACGACGCCCUCUGUC
novel_mir_39	AGATGAATCAGACACTAGGACCC	23	MINUS	megascaffold_7	56637646	56637870	AAACACUACUGGGUCCCUAGUGUCUGGUUCACCUCGAGCCACUAUGAAAUCUUGCUAACUCUAAACGGAAUGGAUACCCUUAGGUUCACCAUACUGGGUCAUUGAUGGCCAUAUUAAGUUAAAUAGAAAGAUUCAUCUCAACCAAGUGGGGGAUUGUUAGAAUUCAUUCAACCAAGAGUUCAUAGUGGCUUGAGAUGAAUCAGACACUAGGACCCAGUAGUGUCU
novel_mir_40	TATACGTGTAGTGCATGCTGC	21	PLUS	megascaffold_8	25800229	25800339	AAUCCGAGGCAGUAUGCAUUAUACGUGUAAUGCAUGCUGCCUCGUAGAUCUCCCGUCACUGCUCGUCGCCUUGCAUGCAUUAUACGUGUAGUGCAUGCUGCCUCGUAGAUC
novel_mir_41	TTTTTGCACAAAATGGCTGCC	21	PLUS	megascaffold_8	32467628	32467917	CUUUGGCUUUUUUUUGCACAAAAUGGCUGCCCUGAGACUUGAACCCUUGUUCUCAUGUUUUCCAGUCCUGUGGCAAAAGCUAUGGCUACAAAGGACAUGUUAUUGUGGGGAGAACCGGGACCAGGAAUGGAAUUUUAAAAUAUGUAACAUUGGCUCCAUGGAGGUAUGACUUGUCUUGUCUGCUAUCCAGGGACCAUUACUUGGUGUGAAGGUAAAAUCUCAGGCUGCCAUGCAUGAAAGGGUGGGUUUGACUCUGAAGGCAGCCACUUUGUGCUAAAAAAUGCCAAAGG
novel_mir_42	TCGCGTCACACCTCCGCGTTT	21	PLUS	megascaffold_8	52426582	52426725	GUGGAACGCCUCGCGUCACACCUCCGCGUUUUAAACACUGGUUCAAAUAUGGCUAAUGGAGUACAUAAGACUGCAACAACUAGUGCUUCUCCUCAUAUGGGACCAAUGUUUUAAAAUGUGGAGGUGUAAACAAGGUGUUCCACU
novel_mir_43	TCTTGCTCAAGACCGCGCAGC	21	MINUS	megascaffold_8	49826066	49826287	UGUUGAGAGAUCUUGCUCAAGACCGCGCAGCUGAUUCAUGUAACACUGCAUCGUGGUAGGUGUCUAUCGCUGCUCAAAAACUAGUGUGAUGACAGUGAAGCCUGCCGGCCGGACGGACACCGAUGACUCUUUCAACAACCGAUCACUGAUGGUAGCCCUCUACCUCGAUGCGCUGUUCAUGUGCAGGCUGGCUGUGUGGUCUUGCUCAAGAUCUCACAGCAG
novel_mir_45	TCACCCACCACCGGCCATCTC	21	PLUS	megascaffold_13	879535	879775	AGGAGAGGUUUCACCCACCACCGGCCAUCUCCGGCAACCACUGGCAAUAGUAUACAUUGUAACAGGUGUGCAUUUUUUGCUCUCUUCUAUCUACUCUAUUUUUUUAUAUUUGCAUUUUUGCCGAUUUUUUCUUCUUACUGAUCAUCAUAUAAAACAUGAAAAUGGUAGCUUUUAUUUCCUUCCGUGUUUACUGUUGUUGUUGGUCGCCGGAAAUGGCCGGCGGUGGGUGAAACCUCCCCUU
novel_mir_46	TTTGAACGGGCCTTGCACTGA	21	PLUS	megascaffold_13	2750686	2750839	CUCGGCUUUAGUCAGUGCAAAGCCCGUUCGAACAGCCUUUGGAGUCUUGCAUUGGGAUAUCUCCCCAUGAAAUAAGAUGCAUAGGUACGGAGAUAUUCCCAGCACAAGGCUGUUUGAGCGGUGUUUGAACGGGCCUUGCACUGACUGAAGCCGA
novel_mir_48	TTCCACAGCCTTCTGAACAGC	21	MINUS	megascaffold_14	5777352	5777456	UGAACGCUUUAGUUGUUUAGCAGGCUGUGGUGGGGCCCAUGCAUUUUAUGACUGGUGCGGAAUGUUAUCAUUGGUUCCACAGCCUUCUGAACAGCUAUUGCGUUU
novel_mir_49	GCTTGGACTGAAGGGAGCTCC	21	MINUS	megascaffold_15	4000553	4000743	AACGGCUUGAGAGAGCUUUCUUCAGUCCACUCAUGGAUGGGCUAAGGUGUUGAAUUAGCUGCCGACUCAUUCAUUCAAACACUCAGUAGAAAGGGGAUAUUUUUUACUACUGUGAAUGUGUGAAUGAUGCGGGAGAUAAUUGCCAUUCUUCCUCCUCUAUGCUUGGACUGAAGGGAGCUCCCUUUUUCUGU
novel_mir_50	CTTGGTACAGGAACTTGGCCC	21	MINUS	megascaffold_18	3767053	3767157	GUAGCCCGCACUUGGUACAGGAACUUGGCCCCCGGGUCGAUAAGAUGCUGGGCCUAGUUCGUGCAGGUGUUCACCGCACACUUUGUCACUAGCAAGCGGUGCCCC
novel_mir_52	TCATTTTGATCATGAGGGTACT	22	PLUS	megascaffold_1	126132448	126132611	UUCAUGGUGAUCAUUUUGAUCAUGAGGGUACUUGUCAAUGUUUUUGUGGAGCCAGCAAAGUGUUUUUUUACUGCCUUCAAAUAAUCCAUUGCGCUUUCCUUUUCAGGAAUUGCACCAUGGAUUGCAAUAGAAAUGGUGCUCCUUAUGAUCAUGAGACUCAUGCA
novel_mir_53	TGAGAAAACATGATATAAGGA	21	PLUS	megascaffold_1	130977252	130977506	AUCCAAUUGAUGAGAAAACAUGAUAUAAGGACAACAUCACUCCAAAAACGCUUUGGAACAUUCAUAUGAAGCAUAAUUGACUGAGCAAUUACAAGUGAGUGUCGGUUUUUCCGUUUAGCCACACCAUUUUGUUGUGGGGUAUAAGAACAAGAAGUUUGGUGAUAUACCCCAUGGUGCUCAAAGUAUUGCUGAAAUGUUCCAAAGCGUUUUUGGAGUGAUGUUGUCCUUAUAUCAUGUUUUCUCAUCAAUCGGAUG
novel_mir_54	TGATGTCCTCGAATTGTTTGCC	22	PLUS	megascaffold_1	222487386	222487612	UUAUGGAAUUUGAUGUCCUCGAAUUGUUUGCCGUUGUUAGAGAUGAGCACUCGGGGUAAUCCAAAACAGAAAACUAUAUUCUUCCAGAAGAAGUUCUGCACACUUCGCGCUGUGAUCGUUGCGAGAGGUUCGACCUCCACCCACUUAGUGAAAUAAUCAAUUGCUACCACUAAGAACCUCCUCUAUCUUGUCGCUGGUGGAAACGGUCUGAGUAUAUCGAUCCCCCA
novel_mir_61	CGAGAAGAATTTCCGGATGAAC	22	PLUS	megascaffold_25	3918543	3918617	CAGCAACACUCGAGAAGAAUUUCCGGAUGAACAACUAUACUCAAUUCAGGAAUAUUCAUCUCCUUGGUAUGCUGA
novel_mir_62	GCAAATGATGAATAACTCGGATT	23	PLUS	megascaffold_2	15245581	15245704	ACUUGAGAUGAUUUGAGGGAUCCAAAUUUUGACUUUUUUAUCUUUGUGCCCUUAACAUUGGAUAGAUUGCUUUUUCUUUUUUCUCAAUCAAGCAAAUGAUGAAUAACUCGGAUUCCCCUUCAAG
novel_mir_65	TTTGGGATGGGAGCCTTGGGA	21	MINUS	megascaffold_4	19280971	19281108	GCUGGAAGUUUUUGGGAUGGGAGCCUUGGGAAGCAGAGGCGAGUGAGAGACCGAGAUAAAUUCAUUUUCUCUCGUUCUCUUUCUCUUCUUCUGCUAUGCUUUUCUUCCCAAGGCCUCCCAUGCCGAUGAUUUCCCGUG
novel_mir_66	GTGGACGTGCCGGAGTGGTT	20	MINUS	megascaffold_5	1777037	1777243	GUGGUCCUUUAUACCUGACUCCCGUCGUUGAUAAUUUCUGAGGUGUAAUUUGUUGGCGUUAAAUGAAAUCUAGUCUUUUGGCUUCCAAAUAAAAGAAAUUACAAAAAAAAAAAACUCAUGAAGGAUGUAUCAUUAAUUAGUAGUUAAGUAUCAUUAAACUCAUAAUUUUAGCAUCUGGUGGACGUGCCGGAGUGGUUAUCGGGCAUG
novel_mir_68	TGTCGTCTAGCTCAAGCTCGA	21	MINUS	megascaffold_6	20729793	20730003	AGUGGUUGAGGUGUCGUCCAGCUUGAGCUUGAUUCAAAUUAGAGACGCGAGGUGUUGAGCUAAGGCCUCCCUUAGUUGACAAGGUGCUGAGUUGAGGUCUCCCUCAGUUGUCGAGGUGCUGAGCCGAGACCUCCCUUAGUGACCGAGGUGUCAAGCCGAUGUCUCCCUCAGUGGUUGAAGUGUCGUCUAGCUCAAGCUCGAUUCGAAUUAA
novel_mir_69	TGTGGTGATGAAATATGAAAAT	22	PLUS	megascaffold_7	20442725	20442864	CCAUUCGAAGAAAAUUUAGUUUCAGAUCAGAGAUUGGCAAUGGAAAGUUUCUUCAAUGUGGUUAUGUUAAGCUUCUCUUUUUGUUUAGAUGUUCUUAUUGUUUUCCUCUGUGGUGAUGAAAUAUGAAAAUUCUUCGCAUG
novel_mir_7	TCGACTGGCGGAACTCGAAGG	21	PLUS	megascaffold_1	40500270	40500374	AGAACGUCCCCCUUCGAGUUCCGCCAGUCAACGCAGAUAUCCUCCGGCGGCGUCGACUGGAACGAUCGUCGGCGUCGACUGGCGGAACUCGAAGGGGGCAAGCUC
novel_mir_70	ATGACTGAGATTTCTGTGCAG	21	PLUS	megascaffold_8	19816579	19816667	UUCUUGAUUUAUGACUGAGAUUUCUGUGCAGUGGCUUCUGGCCUACAUUGGCCGUAUUUCUGCAGAGGAUUCCAAUUAUUGGUUGGGUG
novel_mir_71	TTGGTTCCCTGACTGCAGGCC	21	MINUS	megascaffold_8	27419853	27420144	GAUAUGGCCCAGGCCUGCAGUCAGGGAACACUAAACUUUUAAAAAGACUGGGUCAGGUUCAAAAUUAUAAGGAUAGGCUAAUGGUAAAAGUGAGGGGUACUGGUGGGCCCAGUCUUAUCUAUGGGCUUACUUGCUGUUGGAGUCUUAUUUCCAGGCCCAUCCACUUUAAGUUUAAGACUGGGCCCACCAGUACCCCUCACUUCUACCGUUGGCCCAUCCUUAUAAUUUUGAACCUGACCCAGUCUUUUUAAAAGUUUAGUAUUGGUUCCCUGACUGCAGGCCUAGGCCAUAU
novel_mir_72	TCGAAGCTTGTCCATGTAGGATT	23	MINUS	megascaffold_8	48638123	48638223	UUUCAUCUUUUCAGUCAUCCGUAAGGACAUUUCUUCGUGCUCUAGUGGGUCCAAGUCUGGGAACUUGCUUCGAAGCUUGUCCAUGUAGGAUUCGAAGAUGGA
novel_mir_73	TTGAGAGCAACTGTGACTAGA	21	MINUS	megascaffold_9	21704235	21704320	CAUCUAUCGGUUGAGAGCAACUGUGACUAGAGAGAAGAGUCUCCUUUGUAUGCUCUGUUUCAGUUUUGCAGUUCAACAGAGAGAGA
novel_mir_74	TCATCTGATGAGAAAACTGCAAC	23	MINUS	megascaffold_9	28733426	28733508	GCUACAAGGAUCAUCUGAUGAGAAAACUGCAACAAAAUGACAUCUCAUGAUUUGUUGUAUUUAAGUCUGAUGAUCUCUGUUUG
novel_mir_75	CCACATCGGTCTATGACGCCT	21	MINUS	scaffold_1563	73	355	CGGAGACAGUUGUGUUACUGGAAAUGUGGGAAAUCACAUGGGUGCAUGGAGCCAACUGUUUCAGCUACAUAACCCCACCACUUUUUGUGAAAGAUCUUAUCCACUCAUCUUACGAGUUUUUCCUUUGGCCUCUAUCACACAAGGUUAGUAACCAUUUUAGGUUAAACCUUUCUGUCCAGUAAGUGUUCACCCAUCAUGUUCGUGAAUGCCAAAGUAUCGUGAGAGAGUCUUUCAUUUUAGUAUAGGCCCCUCCCACAUCGGUCUAUGACGCCUCUAUCAUCUC
novel_mir_76	TCTTACGGGTGTCTTCACCTCC	22	PLUS	megascaffold_10	825621	825727	UCGAUGAUGGUCUUACGGGUGUCUUCACCUCCGGAGUUGAAGAACAUUAUCGGAGAUUCGUCGUAUUUCCAUCGGAGGUGAAGGCCACCCGCUAGAUCUUCAUCGAU
novel_mir_77	ATGGCATGTGTTGATGGGCTC	21	PLUS	megascaffold_10	8894418	8894579	UGGUGUUUCGAUGGCAUGUGUUGAUGGGCUCUGUAUCUCUCGCAUUUCUUGUUAUCUCUUGGUGACCCUUUUCGGAUGUAAAUGUUGGUGGUUGCUUUCUGUGCUUAGUGGGGCCUUUGGGUGCUGCUUUUCUCGGCCAUUCUACAUGUCAUUGAUGCGUCG
novel_mir_78	TTCTCAGTCGGGCACTCTGGC	21	PLUS	megascaffold_12	3026863	3026954	UGCCACUGCUUUCUCAGUCGGGCACUCUGGCUUUUUCACUAAACUACCUAAAAUGAAAGAGCCAGAGUGCCCGACUGAGAAAGCAGUGGCAA
novel_mir_8	TCCAACTCCCTCTCCGGCACC	21	PLUS	megascaffold_1	86234516	86234730	UUUCCCCUCUUCCAACUCCCUCUCCGGCACCAACAAUCGCUUCGACUAGUUCACCGUCACCAAGUACUCUCCAAAUUAGAGAAGCAAGGUGCUCCUCUGAUUUGAAAUGAAAAAACCAAACAUCAAAACAAAAUACGAGGGUUGGAGAGUACCUAGUGACGGUGAACUAGCUGGAGUGAUUGCCGAUGCCGAAGGGGGAGUUGAAAGAGGAAAAA
novel_mir_80	GTGGGATGATGAATATCTTGTGC	23	PLUS	megascaffold_1	122847708	122847803	UACUGCGUUGUAUGGUAGGCAGAUUGUCUUAGUGGAUCUAGACCGUUCUCUUCGAUGGAUACUGUGGGAUGAUGAAUAUCUUGUGCGAACGCAGCA
novel_mir_81	TGACAAGTGGTATCAGAGCCT	21	PLUS	megascaffold_1	126986104	126986264	UUUGUGUGAAAGUUAUGAGUGGGCCACUUAGUCCAAAAGCCAAAGAGAGUGCUCAAGGAAUUAAACUGAUUUGUGGAAGCAAAGAAUUCAAUUGCAAGGCCACAUGUGGCUAGGAAGGAGACUAGGCGUGUGACAAGUGGUAUCAGAGCCUUUACUACCUC
novel_mir_82	TGTGGAACCAATGATGAAGTT	21	PLUS	megascaffold_1	188817499	188817611	UUCAGCGGGCUGUGGAACCAAUGAUGAAGUUCCACGCCAAGUAAUGAAUUCAUGGGCCCAUGUAUUUUAUUCCUGACGUUGAGCCUUAUCAUUCGUUCCACAGUCCGCUGAAC
novel_mir_83	TTCCGAACTGGCTTGAATACC	21	PLUS	megascaffold_1	201638040	201638124	UGGUUACGUGUCGAUUCGAGCUGCUGGUUCCGAACUGGUACUUCGGCCUUUUAGUUCCGAACUGGCUUGAAUACCAAGGUGGCUC
novel_mir_84	CGGGATCAACTCTTCACATAG	21	PLUS	megascaffold_1	204652406	204652579	UUAAGCGAGACGGGAUCAACUCUUCACAUAGGGCGCAUUACACCGAUCUUAUACAUCCCACCAUAUUUAUACAAUAUUAUUCAUUCAUGGGAGAUGUUAUCAAUGCAUAAUGAGAUGAACAUGUAAAGUCGGUGUGAGGCGCCCUAUGUGAGGAGCAGAUCCCAAUUCGCUUUA
novel_mir_85	TAGAGTGTCGAGGTGCTGACT	21	PLUS	megascaffold_1	208510325	208510414	CUGCUGGUAGUCCGCUGCCAAGAUGCUGAACAAGUUCUCUGUGAGCAGGUGCUCGAACUUAGAGUGUCGAGGUGCUGACUUGACUGGCAA
novel_mir_87	ATCAGCCACTTTGTCGGACAAAG	23	MINUS	megascaffold_1	116243252	116243508	UAGUGACAGGAUCAGCCACUUUGUCGGACAAAGGCAAUGAUCGGGGAUGCACUCUCACUAAUGGAAACCAGGACUGCCGGCAACCGAUUUCAAUCUUUGAGAUAUGUUUUGCAAAGUAUGUUUUAUAUGAGAUAUAAAAGUAUAUAUAUUAUGGUUUGUAAAAUGUUUGCAAAAAUGUUUUAAUUCCCAGGAUCCAUAUAGGUAGAGAGUGCAACACUGUUCCUUACAGCCGAGGGAGAGGUUCUCUCUUGUCGGGU
novel_mir_9	CTTCGATTCCCTCTTTCTCTT	21	MINUS	megascaffold_1	23123444	23123527	AUAGAGAGAAAGAGAGAUAGAGAGAAGGCGAAGGGAAUUUAAAUCCCACAACCCUUCGAUUCCCUCUUUCUCUUUUUAGCUCUA
novel_mir_91	TAGAGAAGTAGAGCGGCGGC	20	PLUS	megascaffold_2	46697530	46697653	GAUCAGAUUUGCCGCCGCUCUGCUUCUCUGUGAAGAAGAUGAACAGUUCAAUCUGGUGAACAGUUCAACUUGGUGACGGUGUUCAUCUUCUUCAUAGAGAAGUAGAGCGGCGGCAGAUUUGAAC
novel_mir_92	TTCCACAGCTTTCTTGAACGT	21	PLUS	megascaffold_2	90220825	90220930	UUUCAUGUUUUUCCACAGCUUUCUUGAACGUAAAAGUCGAAGGCAAUGACAGUGGGGUUGUAAUUCAACUGUUCAAGUUCAAGAUAGCUGUGGGAAAAGAUGGAAG
novel_mir_94	TGCCGAATGGATAAGACTGTT	21	MINUS	megascaffold_2	131696181	131696331	UAAUCUAAUCUGCCGAAUGGAUAAGACUGUUGCUGCCGAAUUGGAUAGGAUGAGAACACUGGAUCNAUAAGAUAAGAUAAUCUAAUCUACUAACUUAAUAAGAUAAGAUAAGAAUAACAAGAUAGUCUAAUCUAAUCUGCCGAAUGGAUAA
novel_mir_96	TCGAGAGAGGACTACTGTTGT	21	PLUS	megascaffold_3	6503152	6503339	GGCAAUCUCCUCGAGAGAGGACUACUGUUGUCGAUGAUCUCCCAGUAUUCGCUCCAAGCGCAGAUGUAGACAGGAAGCAUAAUACUCCACGUAGCCGAUCGUCGGGGAAGUGGGUCCAUAUCAUUCCUGUGAUUGUGUUAGUUUGCAACUUGAUACUCUGGUGGUUCUCUCAUCCAGGUACGUUUGUA

## Sheet: Table S3
Additional file 2: Table S3 The expression level of all known miRNAs of the germinating seeds at 0h, 12h, 24h, 36h and 72h.
miRNA	0h	12h	24h	36h	72h
Nnu-miR1030	4.4506	3.0437	1.694	1.703	1.2316
Nnu-miR1432	0.9537	0.3044	0.4235	0.3406	1.2316
Nnu-miR1511	0	0.3044	0.847	0.3406	0
Nnu-miR1515	29.8824	23.4361	32.1852	30.9947	16.8317
Nnu-miR156b	1.9074	2.4349	2.9644	3.7466	2.8737
Nnu-miR156c-3p	6.6758	10.044	10.5872	12.2616	8.6211
Nnu-miR156c-5p	4.1327	8.5222	15.2456	11.2398	10.6738
Nnu-miR156d	56.9036	100.441	144.833	169.619	69.7901
Nnu-miR157a	56.9036	100.441	144.833	169.619	69.7901
Nnu-miR157b-3p	0	0	0	0.3406	0
Nnu-miR157b-5p	56.9036	100.441	144.833	169.619	69.7901
Nnu-miR157c	56.9036	100.441	144.833	169.619	69.7901
Nnu-miR157d	0	0	0	0.3406	0
Nnu-miR159a	164.035	434.633	1008.33	1065.4	334.582
Nnu-miR159b	0	0	0	0.3406	0
Nnu-miR159c	144.007	109.267	138.481	243.53	75.127
Nnu-miR160a	54.3605	41.0893	61.406	40.5315	44.3373
Nnu-miR160b	6.9937	10.044	16.0926	13.2834	11.4948
Nnu-miR160c	5.7222	5.1742	6.3523	4.7684	3.6948
Nnu-miR162a-3p	78.5207	132.399	218.521	125.682	167.907
Nnu-miR162b	78.5207	132.094	218.944	125.682	168.317
Nnu-miR164a-3p	0	0.3044	0	0.3406	0.4105
Nnu-miR164a-5p	0.3179	1.2175	1.694	1.0218	0.4105
Nnu-miR165a-3p	0.6358	1.5218	6.7758	6.4714	6.158
Nnu-miR165a-5p	8.2653	25.2623	45.3134	32.0165	20.116
Nnu-miR166a-3p	5100.03	10745.9	18344.3	10534.8	10529.3
Nnu-miR166b-5p	0.6358	1.5218	6.7758	6.4714	6.5685
Nnu-miR166c	5106.39	10766	18371	10560.3	10551
Nnu-miR166d	2117.83	5231.12	9055.48	5330.06	4818.39
Nnu-miR167a-3p	0	0.3044	1.2705	1.703	0.4105
Nnu-miR167a-5p	26.7034	17.3488	31.3382	28.6105	16.8317
Nnu-miR167b-3p	0.3179	0.3044	0	0	0
Nnu-miR167b-5p	26.0676	17.0444	30.4913	27.2481	16.4212
Nnu-miR168a-3p	3.179	2.1306	1.694	3.0654	1.2316
Nnu-miR168a-5p	102.363	172.271	176.172	119.21	124.391
Nnu-miR168b	11.4443	12.7833	13.1282	11.2398	8.2106
Nnu-miR169a	0.6358	0.6087	1.694	1.3624	1.6421
Nnu-miR169b	0	0	0	0	0.4105
Nnu-miR169c-5p	6.6758	3.6524	5.5054	3.7466	4.1053
Nnu-miR169d	6.6758	3.6524	5.5054	3.7466	4.1053
Nnu-miR169g	0	0	0	0	0.4105
Nnu-miR169h	0	0	0	0.3406	0
Nnu-miR170a	33.0613	15.5226	29.2208	29.6323	12.7264
Nnu-miR170b	33.0613	15.5226	28.7973	29.6323	12.7264
Nnu-miR170c	18.7559	15.827	26.6799	12.6022	13.958
Nnu-miR171a	0	0.3044	0	0	0
Nnu-miR171b	45.1414	22.2187	41.0785	36.4443	22.1686
Nnu-miR171c	45.1414	22.2187	41.502	36.4443	22.1686
Nnu-miR171d	18.7559	15.827	26.6799	12.9428	13.958
Nnu-miR171e	19.0738	15.827	27.9503	13.2834	14.3686
Nnu-miR171f	10.4906	10.044	12.7047	9.1962	5.7474
Nnu-miR171g	33.3792	16.4357	30.0678	29.9729	12.7264
Nnu-miR172a	0.9537	1.8262	1.2705	0.3406	0.4105
Nnu-miR172b	0.9537	0.9131	2.1174	0.6812	0.4105
Nnu-miR172c-3p	0.9537	1.8262	1.2705	0.3406	0.4105
Nnu-miR172c-5p	0	0.6087	0	0	0
Nnu-miR172d-3p	0.9537	0.9131	2.1174	0.6812	0.4105
Nnu-miR2111a-5p	137.014	98.0056	99.0966	122.616	55.8321
Nnu-miR2111a-3p	2.8611	8.8266	8.8933	6.4714	7.3895
Nnu-miR2118a	1025.22	1215.03	1455.11	1369.21	723.354
Nnu-miR2118b	24.4781	26.7841	44.4664	19.0736	23.8108
Nnu-miR2950a-5p	38.1477	32.5671	60.559	37.8067	32.8424
Nnu-miR2950a-3p	0	0	0.4235	0	0.4105
Nnu-miR319a	0	0	0	0.3406	0
Nnu-miR319b	103.635	150.052	214.286	149.524	114.127
Nnu-miR319c	103.635	150.356	214.709	149.524	114.127
Nnu-miR319d	736.568	1670.66	2534.59	1737.4	1320.68
Nnu-miR3627a	0	0	0.4235	0	0.4105
Nnu-miR390a-3p	3.179	3.0437	2.9644	2.7248	2.0527
Nnu-miR390a-5p	12.398	13.6964	10.5872	16.0082	7.3895
Nnu-miR393a-3p	10.8085	10.044	9.7403	7.4932	7.3895
Nnu-miR393a-5p	57.8573	39.8718	42.7725	37.1255	28.7371
Nnu-miR393b-3p	10.8085	10.044	9.7403	7.4932	7.3895
Nnu-miR393b-5p	57.8573	39.8718	42.7725	37.1255	28.7371
Nnu-miR393c	57.2215	38.6544	42.349	36.7849	28.3266
Nnu-miR393e	57.8573	39.8718	42.7725	37.1255	28.7371
Nnu-miR393f	10.8085	10.044	9.7403	7.4932	7.3895
Nnu-miR394a	61.6721	19.175	28.3738	30.9947	22.5792
Nnu-miR394b	103.317	44.1329	52.0892	53.1337	32.4319
Nnu-miR396a-3p	0	0	0.4235	0	0
Nnu-miR396a-5p	12.0801	16.7401	25.4094	19.0736	17.2423
Nnu-miR396b-3p	8.2653	1.8262	3.3879	1.703	1.2316
Nnu-miR396b-5p	140.193	140.617	163.467	94.3464	132.601
Nnu-miR396c-3p	0	0	0.4235	0	0
Nnu-miR396c-5p	12.0801	16.7401	25.4094	19.0736	17.2423
Nnu-miR396d-5p	12.0801	16.7401	25.4094	19.0736	17.2423
Nnu-miR396e-3p	140.193	140.617	163.467	94.3464	132.601
Nnu-miR396e-5p	140.193	140.617	163.467	94.3464	132.601
Nnu-miR396f	137.968	138.182	161.773	92.3028	130.959
Nnu-miR396g	140.193	140.617	163.467	94.3464	132.601
Nnu-miR396j	137.968	138.486	161.773	92.3028	130.959
Nnu-miR396k	20.0275	24.3492	27.5268	17.3706	17.6528
Nnu-miR397	90.9187	87.6571	92.7443	86.5126	48.032
Nnu-miR398a	0	0	0	0	0.4105
Nnu-miR398b	44.5056	84.0048	41.9255	20.436	54.19
Nnu-miR399d	2.8611	8.2179	4.2349	5.7902	2.8737
Nnu-miR399f	0.3179	0	0	0	0
Nnu-miR403	92.5081	119.007	146.528	93.6652	110.022
Nnu-miR408a	13.3517	6.0873	8.0463	12.2616	5.3369
Nnu-miR408b	29.5645	17.0444	20.751	24.1827	16.0107
Nnu-miR408c	13.3517	6.0873	8.0463	12.2616	5.3369
Nnu-miR408d-5p	30.2003	19.175	22.8684	25.2045	16.4212
Nnu-miR408d-3p	0.9537	0.6087	0	0.6812	0
Nnu-miR408e	0	0	0	0.6812	0
Nnu-miR529	0.6358	0.3044	0	0	0
Nnu-miR530a	4.4506	3.0437	1.694	1.703	1.2316
Nnu-miR535	100.138	145.487	248.589	195.845	146.149

## Sheet: Table S4
Additional file 2: Table S4 The significantly differential expression level of the known miRNAs of the germinating seeds at 12h, 24h, 36h and 72h in comparison with 0h.
Hours	miR-name	hours-expressed	0h-expressed	hours--std	0h-std	fold-change(log2 0h/Hours)	p-value	significance
12h	Nnu-miR156c-5p	28	13	8.5222	4.1327	-1.04414	0.0281438	*
12h	Nnu-miR159a	1428	516	434.633	164.035	-1.40579	2.62399e-90	**
12h	Nnu-miR165a-5p	83	26	25.2623	8.2653	-1.61185	9.16173e-08	**
12h	Nnu-miR166a-3p	35306	16043	10745.9	5100.03	-1.07521	0	**
12h	Nnu-miR166c	35372	16063	10766	5106.39	-1.07611	0	**
12h	Nnu-miR166d	17187	6662	5231.12	2117.83	-1.30453	0	**
12h	Nnu-miR170a	51	104	15.5226	33.0613	1.09077	5.28319e-06	**
12h	Nnu-miR170b	51	104	15.5226	33.0613	1.09077	5.28319e-06	**
12h	Nnu-miR171b	73	142	22.2187	45.1414	1.02268	4.37513e-07	**
12h	Nnu-miR171c	73	142	22.2187	45.1414	1.02268	4.37513e-07	**
12h	Nnu-miR171g	54	105	16.4357	33.3792	1.02212	1.43464e-05	**
12h	Nnu-miR2111a-3p	29	9	8.8266	2.8611	-1.62529	0.00169304	**
12h	Nnu-miR319d	5489	2317	1670.66	736.568	-1.18153	2.6038e-261	**
12h	Nnu-miR394a	63	194	19.175	61.6721	1.68539	3.66438e-18	**
12h	Nnu-miR394b	145	325	44.1329	103.317	1.22715	7.60139e-19	**
12h	Nnu-miR396b-3p	6	26	1.8262	8.2653	2.17822	0.000201556	**
12h	Nnu-miR399d	27	9	8.2179	2.8611	-1.5222	0.00390825	**
12h	Nnu-miR408a	20	42	6.0873	13.3517	1.13315	0.00298799	**
12h	Nnu-miR408c	20	42	6.0873	13.3517	1.13315	0.00298799	**
24h	Nnu-miR156c-5p	36	13	15.2456	4.1327	-1.88324	1.60915e-05	**
24h	Nnu-miR156d	342	179	144.833	56.9036	-1.3478	1.45648e-25	**
24h	Nnu-miR157a	342	179	144.833	56.9036	-1.3478	1.45648e-25	**
24h	Nnu-miR157b-5p	342	179	144.833	56.9036	-1.3478	1.45648e-25	**
24h	Nnu-miR157c	342	179	144.833	56.9036	-1.3478	1.45648e-25	**
24h	Nnu-miR159a	2381	516	1008.33	164.035	-2.61989	0	**
24h	Nnu-miR160b	38	22	16.0926	6.9937	-1.20227	0.00148596	**
24h	Nnu-miR162a-3p	516	247	218.521	78.5207	-1.47663	3.91341e-43	**
24h	Nnu-miR162b	517	247	218.944	78.5207	-1.47942	2.47553e-43	**
24h	Nnu-miR165a-3p	16	2	6.7758	0.6358	-3.41375	6.78961e-05	**
24h	Nnu-miR165a-5p	107	26	45.3134	8.2653	-2.4548	8.24928e-19	**
24h	Nnu-miR166a-3p	43317	16043	18344.3	5100.03	-1.84676	0	**
24h	Nnu-miR166b-5p	16	2	6.7758	0.6358	-3.41375	6.78961e-05	**
24h	Nnu-miR166c	43380	16063	18371	5106.39	-1.84705	0	**
24h	Nnu-miR166d	21383	6662	9055.48	2117.83	-2.0962	0	**
24h	Nnu-miR2111a-3p	21	9	8.8933	2.8611	-1.63615	0.00293574	**
24h	Nnu-miR319b	506	326	214.286	103.635	-1.04803	2.80974e-25	**
24h	Nnu-miR319c	507	326	214.709	103.635	-1.05088	1.97439e-25	**
24h	Nnu-miR319d	5985	2317	2534.59	736.568	-1.78286	0	**
24h	Nnu-miR394a	67	194	28.3738	61.6721	1.12006	8.66328e-09	**
24h	Nnu-miR396a-5p	60	38	25.4094	12.0801	-1.07273	0.000268133	**
24h	Nnu-miR396b-3p	8	26	3.3879	8.2653	1.28668	0.0225355	*
24h	Nnu-miR396c-5p	60	38	25.4094	12.0801	-1.07273	0.000268133	**
24h	Nnu-miR396d-5p	60	38	25.4094	12.0801	-1.07273	0.000268133	**
24h	Nnu-miR535	587	315	248.589	100.138	-1.31177	5.51673e-41	**
36h	Nnu-miR156c-5p	33	13	11.2398	4.1327	-1.44346	0.00140738	**
36h	Nnu-miR156d	498	179	169.619	56.9036	-1.57571	8.16018e-41	**
36h	Nnu-miR157a	498	179	169.619	56.9036	-1.57571	8.16018e-41	**
36h	Nnu-miR157b-5p	498	179	169.619	56.9036	-1.57571	8.16018e-41	**
36h	Nnu-miR157c	498	179	169.619	56.9036	-1.57571	8.16018e-41	**
36h	Nnu-miR159a	3128	516	1065.4	164.035	-2.69932	0	**
36h	Nnu-miR165a-3p	19	2	6.4714	0.6358	-3.34743	6.38496e-05	**
36h	Nnu-miR165a-5p	94	26	32.0165	8.2653	-1.95368	1.67611e-11	**
36h	Nnu-miR166a-3p	30930	16043	10534.8	5100.03	-1.04658	0	**
36h	Nnu-miR166b-5p	19	2	6.4714	0.6358	-3.34743	6.38496e-05	**
36h	Nnu-miR166c	31005	16063	10560.3	5106.39	-1.04828	0	**
36h	Nnu-miR166d	15649	6662	5330.06	2117.83	-1.33156	0	**
36h	Nnu-miR167a-3p	5	0	1.703	0.01	-7.41193	0.0253177	*
36h	Nnu-miR2111a-3p	19	9	6.4714	2.8611	-1.17751	0.039779	*
36h	Nnu-miR319d	5101	2317	1737.4	736.568	-1.23804	1.70564e-278	**
36h	Nnu-miR396b-3p	5	26	1.703	8.2653	2.27899	0.000240286	**
36h	Nnu-miR398b	60	140	20.436	44.5056	1.12287	1.63052e-07	**
72h	Nnu-miR1030	3	14	1.2316	4.4506	1.85347	0.0319553	*
72h	Nnu-miR156c-5p	26	13	10.6738	4.1327	-1.36892	0.00400312	**
72h	Nnu-miR159a	815	516	334.582	164.035	-1.02836	5.87631e-38	**
72h	Nnu-miR162a-3p	409	247	167.907	78.5207	-1.09652	6.70857e-22	**
72h	Nnu-miR162b	410	247	168.317	78.5207	-1.10004	4.67754e-22	**
72h	Nnu-miR165a-3p	15	2	6.158	0.6358	-3.27582	0.000184276	**
72h	Nnu-miR165a-5p	49	26	20.116	8.2653	-1.2832	0.000164661	**
72h	Nnu-miR166a-3p	25648	16043	10529.3	5100.03	-1.04583	0	**
72h	Nnu-miR166b-5p	16	2	6.5685	0.6358	-3.36892	8.94332e-05	**
72h	Nnu-miR166c	25701	16063	10551	5106.39	-1.04701	0	**
72h	Nnu-miR166d	11737	6662	4818.39	2117.83	-1.18596	0	**
72h	Nnu-miR170a	31	104	12.7264	33.0613	1.37732	6.352e-07	**
72h	Nnu-miR170b	31	104	12.7264	33.0613	1.37732	6.352e-07	**
72h	Nnu-miR171b	54	142	22.1686	45.1414	1.02593	3.7382e-06	**
72h	Nnu-miR171c	54	142	22.1686	45.1414	1.02593	3.7382e-06	**
72h	Nnu-miR171g	31	105	12.7264	33.3792	1.39113	4.60265e-07	**
72h	Nnu-miR2111a-5p	136	431	55.8321	137.014	1.29515	2.18064e-22	**
72h	Nnu-miR2111a-3p	18	9	7.3895	2.8611	-1.36891	0.0169078	*
72h	Nnu-miR393a-5p	70	182	28.7371	57.8573	1.00958	2.28008e-07	**
72h	Nnu-miR393b-5p	70	182	28.7371	57.8573	1.00958	2.28008e-07	**
72h	Nnu-miR393c	69	180	28.3266	57.2215	1.0144	2.38844e-07	**
72h	Nnu-miR393e	70	182	28.7371	57.8573	1.00958	2.28008e-07	**
72h	Nnu-miR394a	55	194	22.5792	61.6721	1.44962	1.30961e-12	**
72h	Nnu-miR394b	79	325	32.4319	103.317	1.67159	2.10526e-24	**
72h	Nnu-miR396b-3p	3	26	1.2316	8.2653	2.74653	0.000146656	**
72h	Nnu-miR408a	13	42	5.3369	13.3517	1.32295	0.00241416	**
72h	Nnu-miR408c	13	42	5.3369	13.3517	1.32295	0.00241416	**
72h	Nnu-miR530a	3	14	1.2316	4.4506	1.85347	0.0319553	*
"*" and "**" represnent significant differentially expression between 0h and other hours, *p<0.05, **p<0.01

## Sheet: Table S5
Additional file 2: Table S5 The targets of known miRNA identified in sacred lotus during the seed germination.
Small RNA	Small RNA_seq	Transcript	Transcript Annotation	Alignment Score	Alignment Range
Nnu-miR156a	UGACAGAAGAGAGAGAGCACA	NNU_11616-RA	Similar to SPL14: Squamosa promoter-binding-like protein 14 (Oryza sativa subsp. japonica)	0	442-462
Nnu-miR156a	UGACAGAAGAGAGAGAGCACA	NNU_14472-RA	Similar to SPL7: Squamosa promoter-binding-like protein 7 (Oryza sativa subsp. indica)	1	1637-1657
Nnu-miR156a	UGACAGAAGAGAGAGAGCACA	NNU_07466-RA	Similar to SPL6: Squamosa promoter-binding-like protein 6 (Arabidopsis thaliana)	0	1490-1510
Nnu-miR156a	UGACAGAAGAGAGAGAGCACA	NNU_04435-RA	Similar to SPL6: Squamosa promoter-binding-like protein 6 (Arabidopsis thaliana)	0	1508-1528
Nnu-miR156a	UGACAGAAGAGAGAGAGCACA	NNU_02036-RA	Similar to SPL16: Squamosa promoter-binding-like protein 16 (Oryza sativa subsp. japonica)	0	1430-1450
Nnu-miR156a	UGACAGAAGAGAGAGAGCACA	NNU_22205-RA	Similar to SPL16: Squamosa promoter-binding-like protein 16 (Oryza sativa subsp. japonica)	0	1657-1677
Nnu-miR156a	UGACAGAAGAGAGAGAGCACA	NNU_04661-RA	Similar to Granule-bound starch synthase 2%2C chloroplastic/amyloplastic (Pisum sativum)	3.5	431-451
Nnu-miR156a	UGACAGAAGAGAGAGAGCACA	NNU_18319-RA	Similar to SPL7: Squamosa promoter-binding-like protein 7 (Oryza sativa subsp. indica)	1	1630-1650
Nnu-miR156a	UGACAGAAGAGAGAGAGCACA	NNU_24291-RA	Similar to Acidic endochitinase (Nicotiana tabacum)	3	21-42
Nnu-miR156a	UGACAGAAGAGAGAGAGCACA	NNU_08653-RA	Protein of unknown function	4	430-450
Nnu-miR156a	UGACAGAAGAGAGAGAGCACA	NNU_08620-RA	Similar to BLH4: BEL1-like homeodomain protein 4 (Arabidopsis thaliana)	4	2064-2083
Nnu-miR156a	UGACAGAAGAGAGAGAGCACA	NNU_24821-RA	Similar to SPL3: Squamosa promoter-binding-like protein 3 (Oryza sativa subsp. indica)	1	2701-2721
Nnu-miR156a	UGACAGAAGAGAGAGAGCACA	NNU_02903-RA	Similar to SPL17: Squamosa promoter-binding-like protein 17 (Oryza sativa subsp. japonica)	0	1096-1116
Nnu-miR156a	UGACAGAAGAGAGAGAGCACA	NNU_06856-RA	Protein of unknown function	4	1613-1633
Nnu-miR156a	UGACAGAAGAGAGAGAGCACA	NNU_25954-RA	Similar to SPL4: Squamosa promoter-binding-like protein 4 (Arabidopsis thaliana)	2	641-661
Nnu-miR156a	UGACAGAAGAGAGAGAGCACA	NNU_21139-RA	Similar to prlC: Oligopeptidase A (Haemophilus influenzae (strain ATCC 51907 / DSM 11121 / KW20 / Rd))	4	287-307
Nnu-miR156a	UGACAGAAGAGAGAGAGCACA	NNU_11154-RA	Similar to SPL5: Squamosa promoter-binding-like protein 5 (Arabidopsis thaliana)	2	593-613
Nnu-miR156a	UGACAGAAGAGAGAGAGCACA	NNU_07905-RA	Similar to CHD3: Chromodomain-helicase-DNA-binding protein 3 (Homo sapiens)	4	2310-2330
Nnu-miR156a	UGACAGAAGAGAGAGAGCACA	NNU_13446-RA	Similar to CPK16: Calcium-dependent protein kinase 16 (Arabidopsis thaliana)	4	264-285
Nnu-miR156a	UGACAGAAGAGAGAGAGCACA	NNU_11747-RA	Protein of unknown function	4	301-322
Nnu-miR156b	UGACAGAAGAUAGAGAGCACA	NNU_05653-RA	Similar to CUL1: Cullin-1 (Arabidopsis thaliana)	4	2868-2888
Nnu-miR156b	UGACAGAAGAUAGAGAGCACA	NNU_24142-RA	Similar to ALMT12: Aluminum-activated malate transporter 12 (Arabidopsis thaliana)	4	1422-1441
Nnu-miR156b	UGACAGAAGAUAGAGAGCACA	NNU_13975-RA	Similar to Major allergen Pru ar 1 (Prunus armeniaca)	4	727-746
Nnu-miR156b	UGACAGAAGAUAGAGAGCACA	NNU_20323-RA	Similar to GLC3: 1%2C4-alpha-glucan-branching enzyme (Glomus intraradices)	2	2490-2511
Nnu-miR156b	UGACAGAAGAUAGAGAGCACA	NNU_03362-RA	Similar to GAM1: Transcription factor GAMYB (Oryza sativa subsp. indica)	4	125-145
Nnu-miR156c-5p	UGACAGAAGAGAGUGAGCAC	NNU_18606-RA	Similar to IRX12: Laccase-4 (Arabidopsis thaliana)	4	817-837
Nnu-miR156c-5p	UGACAGAAGAGAGUGAGCAC	NNU_15393-RA	Protein of unknown function	4	63-82
Nnu-miR156c-5p	UGACAGAAGAGAGUGAGCAC	NNU_24056-RA	Similar to RBM24: RNA-binding protein 24 (Gallus gallus)	4	354-373
Nnu-miR156c-5p	UGACAGAAGAGAGUGAGCAC	NNU_22715-RA	Similar to At2g27800: Pentatricopeptide repeat-containing protein At2g27800%2C mitochondrial (Arabidopsis thaliana)	4	758-778
Nnu-miR156c-5p	UGACAGAAGAGAGUGAGCAC	NNU_01427-RA	Protein of unknown function	3	326-344
Nnu-miR156c-5p	UGACAGAAGAGAGUGAGCAC	NNU_21174-RA	Similar to EMB2453: Pentatricopeptide repeat-containing protein At4g39620%2C chloroplastic (Arabidopsis thaliana)	4	302-320
Nnu-miR156c-5p	UGACAGAAGAGAGUGAGCAC	NNU_07935-RA	Similar to PARP3: Putative poly [ADP-ribose] polymerase 3 (Medicago truncatula)	3	1224-1242
Nnu-miR156c-5p	UGACAGAAGAGAGUGAGCAC	NNU_09669-RA	Similar to EPFL2: EPIDERMAL PATTERNING FACTOR-like protein 2 (Arabidopsis thaliana)	4	606-625
Nnu-miR156c-5p	UGACAGAAGAGAGUGAGCAC	NNU_26255-RA	Similar to HHT1: Omega-hydroxypalmitate O-feruloyl transferase (Arabidopsis thaliana)	3.5	2066-2085
Nnu-miR156c-3p	GCUCACUUCUCUUUCUGUCAG	NNU_05721-RA	Similar to APO3: APO protein 3%2C mitochondrial (Arabidopsis thaliana)	4	1600-1619
Nnu-miR156c-3p	GCUCACUUCUCUUUCUGUCAG	NNU_11697-RA	Similar to FRS5: Protein FAR1-RELATED SEQUENCE 5 (Arabidopsis thaliana)	4	1418-1439
Nnu-miR156c-3p	GCUCACUUCUCUUUCUGUCAG	NNU_24034-RA	Similar to MSSP2: Monosaccharide-sensing protein 2 (Arabidopsis thaliana)	3	3919-3938
Nnu-miR156c-3p	GCUCACUUCUCUUUCUGUCAG	NNU_24158-RA	Similar to At4g35230: Probable serine/threonine-protein kinase At4g35230 (Arabidopsis thaliana)	4	198-217
Nnu-miR156c-3p	GCUCACUUCUCUUUCUGUCAG	NNU_19024-RA	Similar to uafA: Uro-adherence factor A (Staphylococcus saprophyticus subsp. saprophyticus (strain ATCC 15305 / DSM 20229))	4	3869-3889
Nnu-miR156c-3p	GCUCACUUCUCUUUCUGUCAG	NNU_20592-RA	Similar to BRL3: Receptor-like protein kinase BRI1-like 3 (Arabidopsis thaliana)	4	3382-3401
Nnu-miR156c-3p	GCUCACUUCUCUUUCUGUCAG	NNU_26173-RA	Protein of unknown function	3.5	1517-1536
Nnu-miR156d	UUGACAGAAGAUAGAGAGCAC	NNU_11854-RA	Similar to TRP6: Telomere repeat-binding protein 6 (Arabidopsis thaliana)	3.5	1169-1189
Nnu-miR157b-3p	GCUCUCUAUGCUUCUGUCAUCA	NNU_02311-RA	Similar to dnaJ: Chaperone protein DnaJ (Staphylococcus carnosus (strain TM300))	4	456-477
Nnu-miR157d	GCUCUCUAUGCUUCUGUCAUC	NNU_01043-RA	Similar to rpb-5: DNA-directed RNA polymerases I%2C II%2C and III subunit RPABC1 (Caenorhabditis briggsae)	4	49-69
Nnu-miR157d	GCUCUCUAUGCUUCUGUCAUC	NNU_09447-RA	Protein of unknown function	3.5	69-88
Nnu-miR157d	GCUCUCUAUGCUUCUGUCAUC	NNU_13578-RA	Similar to PCMP-E74: Pentatricopeptide repeat-containing protein At2g04860 (Arabidopsis thaliana)	4	1430-1449
Nnu-miR159a	GUUUGGAUUGAAGGGAGCUCU	NNU_22333-RA	Protein of unknown function	3.5	803-824
Nnu-miR159a	GUUUGGAUUGAAGGGAGCUCU	NNU_14757-RA	Similar to At1g06620: 1-aminocyclopropane-1-carboxylate oxidase homolog 1 (Arabidopsis thaliana)	4	1211-1230
Nnu-miR159a	GUUUGGAUUGAAGGGAGCUCU	NNU_09928-RA	Protein of unknown function	1.5	786-806
Nnu-miR159a	GUUUGGAUUGAAGGGAGCUCU	NNU_16240-RA	Protein of unknown function	4	195-216
Nnu-miR159a	GUUUGGAUUGAAGGGAGCUCU	NNU_09397-RA	Protein of unknown function	1.5	628-648
Nnu-miR159a	GUUUGGAUUGAAGGGAGCUCU	NNU_10517-RA	Similar to SUVR4: Histone-lysine N-methyltransferase SUVR4 (Arabidopsis thaliana)	3	713-733
Nnu-miR159a	GUUUGGAUUGAAGGGAGCUCU	NNU_11128-RA	Similar to TIF3D1: Eukaryotic translation initiation factor 3 subunit D (Arabidopsis thaliana)	3.5	21-42
Nnu-miR159a	GUUUGGAUUGAAGGGAGCUCU	NNU_26191-RA	Similar to ROF1: 70 kDa peptidyl-prolyl isomerase (Arabidopsis thaliana)	4	3409-3429
Nnu-miR159a	GUUUGGAUUGAAGGGAGCUCU	NNU_22859-RA	Similar to RPL1: 50S ribosomal protein L1%2C chloroplastic (Arabidopsis thaliana)	4	1243-1264
Nnu-miR159a	GUUUGGAUUGAAGGGAGCUCU	NNU_25296-RA	Similar to YMR317W: Uncharacterized protein YMR317W (Saccharomyces cerevisiae (strain ATCC 204508 / S288c))	4	279-300
Nnu-miR159b	AUUGGAGUGAAGGGAGCUCCA	NNU_12969-RA	Similar to AS1: Transcription factor AS1 (Arabidopsis thaliana)	3.5	1568-1589
Nnu-miR159b	AUUGGAGUGAAGGGAGCUCCA	NNU_18782-RA	Similar to AS1: Transcription factor AS1 (Arabidopsis thaliana)	4	926-947
Nnu-miR159b	AUUGGAGUGAAGGGAGCUCCA	NNU_10896-RA	Similar to GAM1: Transcription factor GAMYB (Oryza sativa subsp. japonica)	0	1273-1293
Nnu-miR159b	AUUGGAGUGAAGGGAGCUCCA	NNU_23545-RA	Similar to HAK13: Probable potassium transporter 13 (Oryza sativa subsp. japonica)	2.5	995-1015
Nnu-miR159b	AUUGGAGUGAAGGGAGCUCCA	NNU_22976-RA	Similar to eng1: Endo-1%2C3(4)-beta-glucanase 1 (Schizosaccharomyces pombe (strain ATCC 38366 / 972))	4	479-498
Nnu-miR159b	AUUGGAGUGAAGGGAGCUCCA	NNU_04723-RA	Similar to Auxin-induced protein X10A (Glycine max)	3.5	334-354
Nnu-miR159b	AUUGGAGUGAAGGGAGCUCCA	NNU_19039-RA	Similar to TT1: Protein TRANSPARENT TESTA 1 (Arabidopsis thaliana)	4	75-95
Nnu-miR159b	AUUGGAGUGAAGGGAGCUCCA	NNU_04718-RA	Similar to Auxin-induced protein X10A (Glycine max)	4	170-190
Nnu-miR159b	AUUGGAGUGAAGGGAGCUCCA	NNU_15849-RA	Similar to GAM1: Transcription factor GAMYB (Oryza sativa subsp. indica)	4	875-895
Nnu-miR159b	AUUGGAGUGAAGGGAGCUCCA	NNU_01321-RA	Similar to xynA: Beta-1%2C4-xylanase (Dictyoglomus thermophilum)	4	1713-1733
Nnu-miR159b	AUUGGAGUGAAGGGAGCUCCA	NNU_13649-RA	Similar to At4g34215: Probable carbohydrate esterase At4g34215 (Arabidopsis thaliana)	4	501-520
Nnu-miR159b	AUUGGAGUGAAGGGAGCUCCA	NNU_21846-RA	Similar to GAM1: Transcription factor GAMYB (Oryza sativa subsp. japonica)	0	973-993
Nnu-miR159c	UUUGCAUAUUUCAGGAGCUGC	NNU_08964-RA	Similar to chmp5: Charged multivesicular body protein 5 (Dictyostelium discoideum)	3	94-113
Nnu-miR159c	UUUGCAUAUUUCAGGAGCUGC	NNU_23588-RA	Protein of unknown function	4	1287-1307
Nnu-miR159c	UUUGCAUAUUUCAGGAGCUGC	NNU_04378-RA	Similar to PHYLLO: Protein PHYLLO%2C chloroplastic (Arabidopsis thaliana)	4	1521-1542
Nnu-miR159c	UUUGCAUAUUUCAGGAGCUGC	NNU_04987-RA	Similar to TCF25: Transcription factor 25 (Homo sapiens)	2.5	907-927
Nnu-miR159c	UUUGCAUAUUUCAGGAGCUGC	NNU_08838-RA	Similar to HD1: Homeobox protein HD1 (Brassica napus)	3.5	1678-1698
Nnu-miR159c	UUUGCAUAUUUCAGGAGCUGC	NNU_19184-RA	Similar to At2g42960: Probable receptor-like protein kinase At2g42960 (Arabidopsis thaliana)	4	1377-1396
Nnu-miR159c	UUUGCAUAUUUCAGGAGCUGC	NNU_06591-RA	Similar to At2g42960: Probable receptor-like protein kinase At2g42960 (Arabidopsis thaliana)	2.5	1163-1182
Nnu-miR159c	UUUGCAUAUUUCAGGAGCUGC	NNU_24400-RA	Similar to ECM16: Probable ATP-dependent RNA helicase DHR1 (Saccharomyces cerevisiae (strain ATCC 204508 / S288c))	4	2641-2661
Nnu-miR159c	UUUGCAUAUUUCAGGAGCUGC	NNU_17880-RA	Similar to FRK2: Fructokinase-2 (Solanum habrochaites)	4	1621-1640
Nnu-miR159c	UUUGCAUAUUUCAGGAGCUGC	NNU_06484-RA	Similar to mad1: Spindle assembly checkpoint component mad1 (Schizosaccharomyces pombe (strain ATCC 38366 / 972))	4	1651-1671
Nnu-miR159c	UUUGCAUAUUUCAGGAGCUGC	NNU_16682-RA	Similar to ALE2: Receptor-like serine/threonine-protein kinase ALE2 (Arabidopsis thaliana)	4	1513-1532
Nnu-miR160a	UGCCUGGCUCCCUGUAUGCCA	NNU_12564-RA	Similar to ARF18: Auxin response factor 18 (Oryza sativa subsp. japonica)	1	1538-1558
Nnu-miR160a	UGCCUGGCUCCCUGUAUGCCA	NNU_13132-RA	Similar to ARF18: Auxin response factor 18 (Oryza sativa subsp. japonica)	1	2588-2608
Nnu-miR160a	UGCCUGGCUCCCUGUAUGCCA	NNU_16091-RA	Similar to ARF17: Auxin response factor 17 (Arabidopsis thaliana)	0.5	1582-1602
Nnu-miR160a	UGCCUGGCUCCCUGUAUGCCA	NNU_20938-RA	Similar to HSF30: Heat shock factor protein HSF30 (Solanum peruvianum)	2.5	1544-1563
Nnu-miR160b	UGCCUGGCUCCCUGAAUGCCA	NNU_24276-RA	Similar to TPS5: Alpha%2Calpha-trehalose-phosphate synthase [UDP-forming] 5 (Arabidopsis thaliana)	4	3444-3463
Nnu-miR162a-3p	GGUCGAUAAACCUCUGCAUCC	NNU_25039-RA	Similar to APC8: Anaphase-promoting complex subunit 8 (Arabidopsis thaliana)	4	1832-1853
Nnu-miR162a-3p	GGUCGAUAAACCUCUGCAUCC	NNU_04971-RA	Similar to DCL1: Endoribonuclease Dicer homolog 1 (Oryza sativa subsp. japonica)	4	3351-3372
Nnu-miR162a-3p	GGUCGAUAAACCUCUGCAUCC	NNU_05962-RA	Similar to ncm: Pre-mRNA-splicing factor CWC22 homolog (Drosophila melanogaster)	4	1273-1292
Nnu-miR164a-5p	UGGAGAAGCAGGGCACGUGCA	NNU_12072-RA	Similar to At1g80880: Pentatricopeptide repeat-containing protein At1g80880%2C mitochondrial (Arabidopsis thaliana)	4	933-954
Nnu-miR164a-5p	UGGAGAAGCAGGGCACGUGCA	NNU_07308-RA	Similar to NAC100: NAC domain-containing protein 100 (Arabidopsis thaliana)	4	1074-1094
Nnu-miR164a-5p	UGGAGAAGCAGGGCACGUGCA	NNU_04634-RA	Similar to NAC100: NAC domain-containing protein 100 (Arabidopsis thaliana)	4	1040-1060
Nnu-miR164a-5p	UGGAGAAGCAGGGCACGUGCA	NNU_23000-RA	Similar to NAC021: NAC domain-containing protein 21/22 (Arabidopsis thaliana)	2	706-726
Nnu-miR164a-5p	UGGAGAAGCAGGGCACGUGCA	NNU_25930-RA	Similar to NAC098: Protein CUP-SHAPED COTYLEDON 2 (Arabidopsis thaliana)	3	1333-1353
Nnu-miR164a-5p	UGGAGAAGCAGGGCACGUGCA	NNU_11179-RA	Similar to NAC098: Protein CUP-SHAPED COTYLEDON 2 (Arabidopsis thaliana)	3	692-712
Nnu-miR164a-5p	UGGAGAAGCAGGGCACGUGCA	NNU_13294-RA	Similar to BHLH143: Transcription factor bHLH143 (Arabidopsis thaliana)	3.5	61-81
Nnu-miR164a-3p	CACGUGCUCCCCUUCUCCAAC	NNU_25187-RA	Similar to ORF106: Putative apoptosis inhibitor ORF106 (Ostreid herpesvirus 1 (isolate France))	3.5	724-744
Nnu-miR164a-3p	CACGUGCUCCCCUUCUCCAAC	NNU_17156-RA	Similar to PAF2: Proteasome subunit alpha type-1-B (Arabidopsis thaliana)	4	854-873
Nnu-miR164a-3p	CACGUGCUCCCCUUCUCCAAC	NNU_11045-RA	Similar to DDB_G0282105: Probable protein phosphatase DDB_G0282105 (Dictyostelium discoideum)	3.5	739-759
Nnu-miR164b	UGGAGAAGGGGAGCACGUGCA	NNU_05705-RA	Similar to Fam179b: Protein FAM179B (Mus musculus)	3.5	796-817
Nnu-miR164b	UGGAGAAGGGGAGCACGUGCA	NNU_21046-RA	Similar to SALR: Salutaridine reductase (Papaver bracteatum)	4	459-479
Nnu-miR164b	UGGAGAAGGGGAGCACGUGCA	NNU_00407-RA	Similar to At1g32470: Probable glycine cleavage system H protein 2%2C mitochondrial (Arabidopsis thaliana)	4	57-78
Nnu-miR164b	UGGAGAAGGGGAGCACGUGCA	NNU_07592-RA	Similar to Zc3hc1: Nuclear-interacting partner of ALK (Mus musculus)	4	674-693
Nnu-miR164b	UGGAGAAGGGGAGCACGUGCA	NNU_15407-RA	Similar to ints3: Integrator complex subunit 3 homolog (Dictyostelium discoideum)	4	1329-1349
Nnu-miR164b	UGGAGAAGGGGAGCACGUGCA	NNU_06350-RA	Similar to At3g60370: FKBP-type peptidyl-prolyl cis-trans isomerase 6%2C chloroplastic (Arabidopsis thaliana)	3.5	118-137
Nnu-miR164b	UGGAGAAGGGGAGCACGUGCA	NNU_09801-RA	Similar to FLA16: Fasciclin-like arabinogalactan protein 16 (Arabidopsis thaliana)	4	186-205
Nnu-miR164b	UGGAGAAGGGGAGCACGUGCA	NNU_25991-RA	Similar to LECRK71: L-type lectin-domain containing receptor kinase VII.1 (Arabidopsis thaliana)	4	5135-5154
Nnu-miR164b	UGGAGAAGGGGAGCACGUGCA	NNU_10063-RA	Similar to DEGP10: Protease Do-like 10%2C mitochondrial (Arabidopsis thaliana)	3.5	172-191
Nnu-miR164b	UGGAGAAGGGGAGCACGUGCA	NNU_05374-RA	Similar to MTERFD3: mTERF domain-containing protein 3%2C mitochondrial (Pongo abelii)	3.5	253-272
Nnu-miR164c	UGGAGAAGCAGGGCACGUGCU	NNU_02400-RA	Similar to PUB19: U-box domain-containing protein 19 (Arabidopsis thaliana)	4	240-259
Nnu-miR164c	UGGAGAAGCAGGGCACGUGCU	NNU_15430-RA	Similar to NAC098: Protein CUP-SHAPED COTYLEDON 2 (Arabidopsis thaliana)	4	287-307
Nnu-miR164c	UGGAGAAGCAGGGCACGUGCU	NNU_14650-RA	Similar to Polygalacturonase (Prunus persica)	4	1290-1311
Nnu-miR165a-5p	UCGGACCAGGCUUCAUCCCC	NNU_13147-RA	Similar to REV: Homeobox-leucine zipper protein REVOLUTA (Arabidopsis thaliana)	1.5	2079-2098
Nnu-miR165a-5p	UCGGACCAGGCUUCAUCCCC	NNU_07586-RA	Protein of unknown function	4	667-686
Nnu-miR165a-5p	UCGGACCAGGCUUCAUCCCC	NNU_10620-RA	Similar to HOX32: Homeobox-leucine zipper protein HOX32 (Oryza sativa subsp. japonica)	1.5	1062-1081
Nnu-miR165a-5p	UCGGACCAGGCUUCAUCCCC	NNU_09837-RA	Similar to Herc2: E3 ubiquitin-protein ligase HERC2 (Mus musculus)	4	377-395
Nnu-miR165a-5p	UCGGACCAGGCUUCAUCCCC	NNU_09835-RA	Similar to HERC2: E3 ubiquitin-protein ligase HERC2 (Homo sapiens)	4	287-305
Nnu-miR165a-5p	UCGGACCAGGCUUCAUCCCC	NNU_06539-RA	Similar to At2g27500/F10A12.18: Glucan endo-1%2C3-beta-glucosidase 14 (Arabidopsis thaliana)	4	942-961
Nnu-miR165a-5p	UCGGACCAGGCUUCAUCCCC	NNU_26074-RA	Similar to ATHB-15: Homeobox-leucine zipper protein ATHB-15 (Arabidopsis thaliana)	1.5	2311-2330
Nnu-miR165a-5p	UCGGACCAGGCUUCAUCCCC	NNU_16909-RA	Similar to ATHB-15: Homeobox-leucine zipper protein ATHB-15 (Arabidopsis thaliana)	1.5	2545-2564
Nnu-miR165a-3p	GAAUGUUGUCUGGCUCGAGG	NNU_04145-RA	Similar to pepN: Aminopeptidase N (Escherichia coli (strain K12))	4	112-131
Nnu-miR165a-3p	GAAUGUUGUCUGGCUCGAGG	NNU_12357-RA	Similar to AFC1: Serine/threonine-protein kinase AFC1 (Arabidopsis thaliana)	3.5	724-743
Nnu-miR165a-3p	GAAUGUUGUCUGGCUCGAGG	NNU_24297-RA	Protein of unknown function	4	430-450
Nnu-miR165a-3p	GAAUGUUGUCUGGCUCGAGG	NNU_02207-RA	Similar to CPL1: RNA polymerase II C-terminal domain phosphatase-like 1 (Arabidopsis thaliana)	3.5	217-237
Nnu-miR165a-3p	GAAUGUUGUCUGGCUCGAGG	NNU_15879-RA	Similar to yfnA: Uncharacterized amino acid permease YfnA (Bacillus subtilis)	4	570-588
Nnu-miR165a-3p	GAAUGUUGUCUGGCUCGAGG	NNU_12729-RA	Similar to adck1: Uncharacterized aarF domain-containing protein kinase 1 (Xenopus laevis)	3.5	1953-1973
Nnu-miR165a-3p	GAAUGUUGUCUGGCUCGAGG	NNU_13755-RA	Protein of unknown function	4	1190-1209
Nnu-miR165a-3p	GAAUGUUGUCUGGCUCGAGG	NNU_22776-RA	Similar to At3g47570: Probable LRR receptor-like serine/threonine-protein kinase At3g47570 (Arabidopsis thaliana)	4	2773-2792
Nnu-miR166d	UCUCGGAUCAGGCUUCAUUCC	NNU_04428-RA	Similar to Rcbtb1: RCC1 and BTB domain-containing protein 1 (Mus musculus)	3.5	43-63
Nnu-miR166d	UCUCGGAUCAGGCUUCAUUCC	NNU_13514-RA	Similar to PREP2: Presequence protease 2%2C chloroplastic/mitochondrial (Arabidopsis thaliana)	4	1699-1720
Nnu-miR167a-5p	UGAAGCUGCCAGCAUGAUCUA	NNU_09012-RA	Similar to RPPL1: Putative disease resistance RPP13-like protein 1 (Arabidopsis thaliana)	4	575-596
Nnu-miR167a-5p	UGAAGCUGCCAGCAUGAUCUA	NNU_16794-RA	Similar to KEA4: K(+) efflux antiporter 4 (Arabidopsis thaliana)	4	230-250
Nnu-miR167a-5p	UGAAGCUGCCAGCAUGAUCUA	NNU_03270-RA	Similar to RHN1: Ras-related protein RHN1 (Nicotiana plumbaginifolia)	4	974-993
Nnu-miR167a-3p	GAUCAUGCGGCAGUUUCACC	NNU_06584-RA	Similar to GLC1: Glucan endo-1%2C3-beta-glucosidase (Triticum aestivum)	3.5	235-253
Nnu-miR168a-5p	UCGCUUGGUGCAGGUCGGGAA	NNU_09139-RA	Similar to PCMP-H87: Pentatricopeptide repeat-containing protein At3g24000%2C mitochondrial (Arabidopsis thaliana)	4	1050-1070
Nnu-miR168a-5p	UCGCUUGGUGCAGGUCGGGAA	NNU_19069-RA	Similar to At1g67000: Probable receptor-like protein kinase At1g67000 (Arabidopsis thaliana)	4	905-925
Nnu-miR168a-5p	UCGCUUGGUGCAGGUCGGGAA	NNU_03240-RA	Similar to AGO1: Protein argonaute 1 (Arabidopsis thaliana)	3	416-436
Nnu-miR168a-5p	UCGCUUGGUGCAGGUCGGGAA	NNU_03241-RA	Similar to AGO1B: Protein argonaute 1B (Oryza sativa subsp. japonica)	4	537-557
Nnu-miR168a-3p	CCCGCCUUGCAUCAACUGAAU	NNU_15255-RA	Similar to CTU2: Cytoplasmic tRNA 2-thiolation protein 2 (Arabidopsis thaliana)	4	936-955
Nnu-miR169a	CAGCCAAGGAUGACUUGCCGA	NNU_18870-RA	Protein of unknown function	4	490-510
Nnu-miR169a	CAGCCAAGGAUGACUUGCCGA	NNU_25873-RA	Similar to BOR1: Boron transporter 1 (Arabidopsis thaliana)	4	254-273
Nnu-miR169a	CAGCCAAGGAUGACUUGCCGA	NNU_25112-RA	Protein of unknown function	3.5	551-571
Nnu-miR169a	CAGCCAAGGAUGACUUGCCGA	NNU_09768-RA	Similar to NFYA10: Nuclear transcription factor Y subunit A-10 (Arabidopsis thaliana)	4	1631-1651
Nnu-miR169a	CAGCCAAGGAUGACUUGCCGA	NNU_05128-RA	Similar to NFYA3: Nuclear transcription factor Y subunit A-3 (Arabidopsis thaliana)	2.5	1668-1688
Nnu-miR169a	CAGCCAAGGAUGACUUGCCGA	NNU_11871-RA	Similar to NFYA3: Nuclear transcription factor Y subunit A-3 (Arabidopsis thaliana)	2.5	1396-1416
Nnu-miR169b	UAGCCAAGGAUGACUUGCCUA	CUFF.22956.1	-	4	318-338
Nnu-miR169b	UAGCCAAGGAUGACUUGCCUA	NNU_18289-RA	Similar to COG7: Conserved oligomeric Golgi complex subunit 7 (Bos taurus)	4	1985-2004
Nnu-miR169b	UAGCCAAGGAUGACUUGCCUA	NNU_01347-RA	Similar to mybG: Myb-like protein G (Dictyostelium discoideum)	4	549-569
Nnu-miR169b	UAGCCAAGGAUGACUUGCCUA	CUFF.8589.1	-	4	845-865
Nnu-miR169b	UAGCCAAGGAUGACUUGCCUA	NNU_13610-RA	Similar to SSH4: Protein SSH4 (Coccidioides immitis (strain RS))	4	301-321
Nnu-miR169b	UAGCCAAGGAUGACUUGCCUA	NNU_25577-RA	Similar to NFYA2: Nuclear transcription factor Y subunit A-2 (Arabidopsis thaliana)	4	1271-1291
Nnu-miR169c-3p	GGCAGGUUGUCCUUGGCUACA	NNU_21227-RA	Similar to dclre1: DNA cross-link repair 1 protein (Dictyostelium discoideum)	3.5	2359-2379
Nnu-miR169c-3p	GGCAGGUUGUCCUUGGCUACA	CUFF.33976.1	-	3.5	2487-2507
Nnu-miR169c-3p	GGCAGGUUGUCCUUGGCUACA	CUFF.33976.2	-	3.5	2487-2507
Nnu-miR169c-3p	GGCAGGUUGUCCUUGGCUACA	CUFF.8949.1	-	4	203-223
Nnu-miR169c-3p	GGCAGGUUGUCCUUGGCUACA	NNU_12679-RA	Similar to Probable glutathione S-transferase (Nicotiana tabacum)	4	609-629
Nnu-miR169c-3p	GGCAGGUUGUCCUUGGCUACA	CUFF.16213.2	-	4	2825-2844
Nnu-miR169c-3p	GGCAGGUUGUCCUUGGCUACA	NNU_20921-RA	Similar to ALE2: Receptor-like serine/threonine-protein kinase ALE2 (Arabidopsis thaliana)	4	2704-2723
Nnu-miR169f	CAGCCAAGAAUGACUUGCCGA	CUFF.13486.1	-	4	512-532
Nnu-miR169f	CAGCCAAGAAUGACUUGCCGA	NNU_24298-RA	Similar to At1g10910: Pentatricopeptide repeat-containing protein At1g10910%2C chloroplastic (Arabidopsis thaliana)	4	790-811
Nnu-miR169h	UAGCCAAGGAUGAUUUGCCUG	CUFF.18321.1	-	3.5	495-515
Nnu-miR169h	UAGCCAAGGAUGAUUUGCCUG	NNU_09761-RA	Similar to tatdn1: Putative deoxyribonuclease TATDN1 (Xenopus laevis)	4	235-256
Nnu-miR169j	CAGCCAAGAAUGACUUGCCGU	CUFF.30581.1	-	4	124-143
Nnu-miR169j	CAGCCAAGAAUGACUUGCCGU	NNU_14701-RA	Similar to MICALL2: MICAL-like protein 2 (Homo sapiens)	4	453-473
Nnu-miR169j	CAGCCAAGAAUGACUUGCCGU	NNU_01297-RA	Similar to wdr48: WD repeat-containing protein 48 (Xenopus tropicalis)	4	1163-1183
Nnu-miR169j	CAGCCAAGAAUGACUUGCCGU	CUFF.9616.1	-	4	173-193
Nnu-miR169k	CAGCCAAGAAUGACUUGCCA	NNU_25017-RA	Similar to MNS5: Probable alpha-mannosidase I MNS5 (Arabidopsis thaliana)	4	1710-1729
Nnu-miR169k	CAGCCAAGAAUGACUUGCCA	NNU_08422-RA	Similar to TMK1: Probable receptor protein kinase TMK1 (Arabidopsis thaliana)	3.5	1203-1221
Nnu-miR169k	CAGCCAAGAAUGACUUGCCA	NNU_10821-RA	Similar to At1g14650: Probable splicing factor 3A subunit 1 (Arabidopsis thaliana)	4	711-730
Nnu-miR169k	CAGCCAAGAAUGACUUGCCA	CUFF.32728.1	-	4	166-186
Nnu-miR169k	CAGCCAAGAAUGACUUGCCA	CUFF.32095.1	-	4	407-425
Nnu-miR169k	CAGCCAAGAAUGACUUGCCA	NNU_06392-RA	Similar to DYW10: Pentatricopeptide repeat-containing protein At4g16835%2C mitochondrial (Arabidopsis thaliana)	4	364-382
Nnu-miR169k	CAGCCAAGAAUGACUUGCCA	NNU_25306-RA	Similar to FBA: Fructose-bisphosphate aldolase cytoplasmic isozyme (Oryza sativa subsp. japonica)	4	1598-1616
Nnu-miR170a	UGAUUGAGCCGUGCCAAUAUC	NNU_14510-RA	Similar to SCL6: Scarecrow-like protein 6 (Arabidopsis thaliana)	1	1392-1412
Nnu-miR170a	UGAUUGAGCCGUGCCAAUAUC	NNU_08210-RA	Similar to PP2A13: F-box protein PP2-A13 (Arabidopsis thaliana)	2.5	342-362
Nnu-miR170a	UGAUUGAGCCGUGCCAAUAUC	CUFF.18855.1	-	0	183-203
Nnu-miR170a	UGAUUGAGCCGUGCCAAUAUC	CUFF.24089.1	-	0	297-317
Nnu-miR170a	UGAUUGAGCCGUGCCAAUAUC	NNU_18049-RA	Similar to PAB1: Polyadenylate-binding protein%2C cytoplasmic and nuclear (Ustilago maydis)	4	268-287
Nnu-miR170a	UGAUUGAGCCGUGCCAAUAUC	NNU_18273-RA	Similar to SCL6: Scarecrow-like protein 6 (Arabidopsis thaliana)	1	1326-1346
Nnu-miR170a	UGAUUGAGCCGUGCCAAUAUC	CUFF.31876.1	-	1	1741-1761
Nnu-miR170a	UGAUUGAGCCGUGCCAAUAUC	NNU_11455-RA	Protein of unknown function	3	121-141
Nnu-miR170a	UGAUUGAGCCGUGCCAAUAUC	CUFF.4801.1	-	0	157-177
Nnu-miR170a	UGAUUGAGCCGUGCCAAUAUC	NNU_05428-RA	Similar to SCL15: Scarecrow-like protein 15 (Arabidopsis thaliana)	1	618-638
Nnu-miR170a	UGAUUGAGCCGUGCCAAUAUC	CUFF.26759.1	-	3	73-93
Nnu-miR170a	UGAUUGAGCCGUGCCAAUAUC	CUFF.14505.1	-	2	220-240
Nnu-miR170c	GAUUGAGCCGCGUCAAUAUCU	NNU_15853-RA	Protein of unknown function	4	399-419
Nnu-miR170c	GAUUGAGCCGCGUCAAUAUCU	CUFF.760.1	-	4	617-637
Slo-miR171a	UUGAGCCGCGUCAAUAUCUCC	CUFF.6444.2	-	4	1597-1617
Nnu-miR172a	AGAAUCUUGAUGAUGCUGCAU	CUFF.18788.1	-	0	496-516
Nnu-miR172a	AGAAUCUUGAUGAUGCUGCAU	CUFF.18474.1	-	1.5	33-53
Nnu-miR172a	AGAAUCUUGAUGAUGCUGCAU	NNU_12443-RA	Similar to AP2: Floral homeotic protein APETALA 2 (Arabidopsis thaliana)	2	2096-2116
Nnu-miR172a	AGAAUCUUGAUGAUGCUGCAU	NNU_15241-RA	Similar to RAP2-7: Ethylene-responsive transcription factor RAP2-7 (Arabidopsis thaliana)	2	2012-2032
Nnu-miR172a	AGAAUCUUGAUGAUGCUGCAU	CUFF.28645.3	-	4	1092-1112
Nnu-miR172a	AGAAUCUUGAUGAUGCUGCAU	NNU_23988-RA	Similar to NLP2: Protein NLP2 (Arabidopsis thaliana)	4	1933-1953
Nnu-miR172a	AGAAUCUUGAUGAUGCUGCAU	CUFF.28645.1	-	4	2039-2059
Nnu-miR172a	AGAAUCUUGAUGAUGCUGCAU	CUFF.30481.1	-	4	56-75
Nnu-miR172a	AGAAUCUUGAUGAUGCUGCAU	NNU_01207-RA	Similar to Usp24: Ubiquitin carboxyl-terminal hydrolase 24 (Mus musculus)	4	1040-1059
Nnu-miR172a	AGAAUCUUGAUGAUGCUGCAU	CUFF.30605.2	-	4	1104-1123
Nnu-miR172a	AGAAUCUUGAUGAUGCUGCAU	NNU_04950-RA	Similar to sraP: Serine-rich adhesin for platelets (Staphylococcus aureus (strain COL))	4	590-609
Nnu-miR172a	AGAAUCUUGAUGAUGCUGCAU	NNU_17043-RA	Similar to AP2: Floral homeotic protein APETALA 2 (Arabidopsis thaliana)	3	2210-2230
Nnu-miR172a	AGAAUCUUGAUGAUGCUGCAU	NNU_13608-RA	Similar to AP2: Floral homeotic protein APETALA 2 (Arabidopsis thaliana)	3	1568-1588
Nnu-miR172a	AGAAUCUUGAUGAUGCUGCAU	CUFF.28141.2	-	3	1908-1928
Nnu-miR172a	AGAAUCUUGAUGAUGCUGCAU	NNU_26154-RA	Similar to MYB3R-1: Myb-related protein 3R-1 (Arabidopsis thaliana)	4	1424-1445
Nnu-miR172a	AGAAUCUUGAUGAUGCUGCAU	CUFF.14800.2	-	4	1498-1519
Nnu-miR172b	GGAAUCUUGAUGAUGCUGCAU	CUFF.12858.1	-	4	4476-4495
Nnu-miR172b	GGAAUCUUGAUGAUGCUGCAU	NNU_08520-RA	Similar to EP1: Epidermis-specific secreted glycoprotein EP1 (Daucus carota)	3.5	1304-1325
Nnu-miR172b	GGAAUCUUGAUGAUGCUGCAU	CUFF.1109.1	-	4	829-849
Nnu-miR172d-5p	GUAGCAUCAUCAAGAUUCACA	NNU_05733-RA	Similar to NCAPD3: Condensin-2 complex subunit D3 (Homo sapiens)	3	3470-3491
Nnu-miR172d-5p	GUAGCAUCAUCAAGAUUCACA	NNU_14642-RA	Similar to ACA13: Putative calcium-transporting ATPase 13%2C plasma membrane-type (Arabidopsis thaliana)	3.5	1745-1765
Nnu-miR172d-5p	GUAGCAUCAUCAAGAUUCACA	NNU_14643-RA	Similar to ACA12: Calcium-transporting ATPase 12%2C plasma membrane-type (Arabidopsis thaliana)	3.5	572-592
Nnu-miR172d-5p	GUAGCAUCAUCAAGAUUCACA	NNU_11072-RA	Similar to PCMP-E9: Pentatricopeptide repeat-containing protein At2g44880 (Arabidopsis thaliana)	4	867-888
Nnu-miR172d-5p	GUAGCAUCAUCAAGAUUCACA	CUFF.13853.1	-	4	264-284
Nnu-miR172d-5p	GUAGCAUCAUCAAGAUUCACA	NNU_17781-RA	Similar to CIPK9: CBL-interacting serine/threonine-protein kinase 9 (Arabidopsis thaliana)	3	1168-1188
Nnu-miR172d-5p	GUAGCAUCAUCAAGAUUCACA	CUFF.21476.1	-	3	1168-1188
Nnu-miR172d-5p	GUAGCAUCAUCAAGAUUCACA	NNU_04117-RA	Similar to TRANK1: TPR and ankyrin repeat-containing protein 1 (Homo sapiens)	3.5	3966-3986
Nnu-miR172d-5p	GUAGCAUCAUCAAGAUUCACA	NNU_07147-RA	Similar to ALA3: Phospholipid-transporting ATPase 3 (Arabidopsis thaliana)	3.5	585-605
Nnu-miR172d-5p	GUAGCAUCAUCAAGAUUCACA	NNU_00570-RA	Similar to MAP1B: Methionine aminopeptidase 1B%2C chloroplastic (Arabidopsis thaliana)	4	657-677
Nnu-miR172d-5p	GUAGCAUCAUCAAGAUUCACA	NNU_00804-RA	Similar to RGLG2: E3 ubiquitin-protein ligase RGLG2 (Arabidopsis thaliana)	3.5	166-185
Nnu-miR172d-5p	GUAGCAUCAUCAAGAUUCACA	NNU_00805-RA	Similar to RGLG1: E3 ubiquitin-protein ligase RGLG1 (Arabidopsis thaliana)	3.5	1522-1541
Nnu-miR172d-5p	GUAGCAUCAUCAAGAUUCACA	CUFF.7368.1	-	3.5	434-455
Nnu-miR172d-5p	GUAGCAUCAUCAAGAUUCACA	NNU_14704-RA	Similar to ARF3: ADP-ribosylation factor 3 (Arabidopsis thaliana)	4	442-461
Nnu-miR172d-5p	GUAGCAUCAUCAAGAUUCACA	NNU_17960-RA	Protein of unknown function	3	780-800
Nnu-miR172d-5p	GUAGCAUCAUCAAGAUUCACA	CUFF.11386.1	-	3	470-490
Nnu-miR172d-5p	GUAGCAUCAUCAAGAUUCACA	NNU_09496-RA	Similar to Glutamyl-tRNA synthetase%2C chloroplastic/mitochondrial (Nicotiana tabacum)	4	768-788
Nnu-miR172d-5p	GUAGCAUCAUCAAGAUUCACA	NNU_09890-RA	Similar to At5g64813: Uncharacterized GTP-binding protein At5g64813 (Arabidopsis thaliana)	4	1559-1579
Nnu-miR172d-5p	GUAGCAUCAUCAAGAUUCACA	NNU_06525-RA	Protein of unknown function	4	453-473
Nnu-miR172d-5p	GUAGCAUCAUCAAGAUUCACA	NNU_06450-RA	Protein of unknown function	4	135-155
Nnu-miR172d-5p	GUAGCAUCAUCAAGAUUCACA	NNU_00929-RA	Protein of unknown function	4	393-412
Nnu-miR172d-5p	GUAGCAUCAUCAAGAUUCACA	NNU_23899-RA	Similar to BETAB-AD: Beta-adaptin-like protein B (Arabidopsis thaliana)	4	2166-2186
Nnu-miR172d-5p	GUAGCAUCAUCAAGAUUCACA	NNU_05137-RA	Similar to cec-1: Chromo domain-containing protein cec-1 (Caenorhabditis elegans)	4	1525-1545
Nnu-miR172d-3p	GAAUCUUGAUGAUGCUGCAU	NNU_25056-RA	Similar to ISE2: DEAD-box ATP-dependent RNA helicase ISE2%2C chloroplastic (Arabidopsis thaliana)	4	3319-3337
Nnu-miR172d-3p	GAAUCUUGAUGAUGCUGCAU	NNU_10890-RA	Similar to APL: Myb family transcription factor APL (Arabidopsis thaliana)	4	141-159
Nnu-miR172d-3p	GAAUCUUGAUGAUGCUGCAU	CUFF.29039.1	-	4	455-474
Nnu-miR172d-3p	GAAUCUUGAUGAUGCUGCAU	CUFF.33241.1	-	4	69-88
Nnu-miR172d-3p	GAAUCUUGAUGAUGCUGCAU	NNU_06961-RA	Similar to tmem135: Transmembrane protein 135 (Xenopus laevis)	4	1052-1071
Nnu-miR172d-3p	GAAUCUUGAUGAUGCUGCAU	NNU_06182-RA	Similar to mcfQ: Mitochondrial substrate carrier family protein Q (Dictyostelium discoideum)	4	652-671
Nnu-miR172d-3p	GAAUCUUGAUGAUGCUGCAU	NNU_19021-RA	Similar to At1g67190: F-box/LRR-repeat protein At1g67190 (Arabidopsis thaliana)	4	541-559
Nnu-miR172d-3p	GAAUCUUGAUGAUGCUGCAU	NNU_19197-RA	Similar to At1g06760: Histone H1.1 (Arabidopsis thaliana)	4	1298-1316
Nnu-miR172d-3p	GAAUCUUGAUGAUGCUGCAU	NNU_16783-RA	Similar to APL: Myb family transcription factor APL (Arabidopsis thaliana)	4	108-126
Nnu-miR172d-3p	GAAUCUUGAUGAUGCUGCAU	NNU_11027-RA	Similar to APL: Myb family transcription factor APL (Arabidopsis thaliana)	4	414-432
Nnu-miR172d-3p	GAAUCUUGAUGAUGCUGCAU	CUFF.27372.1	-	3.5	229-248
Nnu-miR172d-3p	GAAUCUUGAUGAUGCUGCAU	NNU_12025-RA	Similar to HEMH: Ferrochelatase-2%2C chloroplastic (Cucumis sativus)	4	476-495
Nnu-miR172e	UGAAUCUUGAUGAUGCUACAU	NNU_18809-RA	Similar to At2g40430: Uncharacterized protein At2g40430 (Arabidopsis thaliana)	4	510-529
Nnu-miR172e	UGAAUCUUGAUGAUGCUACAU	NNU_02382-RA	Similar to EX1: Protein EXECUTER 1%2C chloroplastic (Arabidopsis thaliana)	4	181-202
Nnu-miR172e	UGAAUCUUGAUGAUGCUACAU	NNU_23708-RA	Similar to At4g27290: G-type lectin S-receptor-like serine/threonine-protein kinase At4g27290 (Arabidopsis thaliana)	4	1924-1944
Nnu-miR172e	UGAAUCUUGAUGAUGCUACAU	CUFF.1658.1	-	4	529-550
Nnu-miR172e	UGAAUCUUGAUGAUGCUACAU	CUFF.28293.1	-	4	94-115
Nnu-miR319a	UAUUGGAGUGAAGGGAGCUCC	CUFF.29505.2	-	0	1274-1294
Nnu-miR319a	UAUUGGAGUGAAGGGAGCUCC	CUFF.29841.1	-	4	698-718
Nnu-miR319a	UAUUGGAGUGAAGGGAGCUCC	NNU_10853-RA	Similar to APK2B: Protein kinase 2B%2C chloroplastic (Arabidopsis thaliana)	4	1294-1315
Nnu-miR319a	UAUUGGAGUGAAGGGAGCUCC	CUFF.5813.1	-	3.5	207-227
Nnu-miR319a	UAUUGGAGUGAAGGGAGCUCC	CUFF.8077.2	-	4	339-359
Nnu-miR319a	UAUUGGAGUGAAGGGAGCUCC	CUFF.28169.2	-	3	502-521
Nnu-miR319c	UUUGGACUGAAGGGAGCUCCU	NNU_07643-RA	Similar to alx-1: Apoptosis-linked gene 2-interacting protein X 1 (Caenorhabditis elegans)	3	1396-1416
Nnu-miR319c	UUUGGACUGAAGGGAGCUCCU	NNU_05145-RA	Similar to TCP2: Transcription factor TCP2 (Arabidopsis thaliana)	3.5	1577-1597
Nnu-miR319c	UUUGGACUGAAGGGAGCUCCU	CUFF.31150.2	-	3.5	1607-1627
Nnu-miR319c	UUUGGACUGAAGGGAGCUCCU	CUFF.7147.1	-	3.5	1413-1433
Nnu-miR319c	UUUGGACUGAAGGGAGCUCCU	NNU_00026-RA	Similar to TCP2: Transcription factor TCP2 (Arabidopsis thaliana)	3.5	2071-2091
Nnu-miR319c	UUUGGACUGAAGGGAGCUCCU	NNU_19458-RA	Similar to FBL11: BTB/POZ domain-containing protein FBL11 (Arabidopsis thaliana)	4	657-677
Nnu-miR319c	UUUGGACUGAAGGGAGCUCCU	CUFF.10223.1	-	1	950-970
Nnu-miR319c	UUUGGACUGAAGGGAGCUCCU	CUFF.3876.1	-	4	1136-1157
Nnu-miR319b	UUGGACUGAAGGGAGCUCCUA	NNU_10878-RA	Similar to ACT-2: Agmatine coumaroyltransferase-2 (Hordeum vulgare)	4	310-331
Nnu-miR319b	UUGGACUGAAGGGAGCUCCUA	CUFF.29529.2	-	4	310-331
Nnu-miR319b	UUGGACUGAAGGGAGCUCCUA	NNU_19613-RA	Similar to NAC072: NAC domain-containing protein 72 (Arabidopsis thaliana)	4	965-984
Nnu-miR319b	UUGGACUGAAGGGAGCUCCUA	NNU_00229-RA	Similar to TCP4: Transcription factor TCP4 (Arabidopsis thaliana)	4	1539-1559
Nnu-miR319d	UUGGACUGAAGGGAGCUCCCU	CUFF.7203.2	-	3.5	1767-1788
Nnu-miR319d	UUGGACUGAAGGGAGCUCCCU	NNU_14961-RA	Similar to VP1: Regulatory protein viviparous-1 (Zea mays)	4	1169-1188
Nnu-miR390a-5p	AAGCUCAGGAGGGAUAGCGCC	NNU_11088-RA	Similar to At1g17230: Leucine-rich repeat receptor-like serine/threonine-protein kinase At1g17230 (Arabidopsis thaliana)	4	1228-1248
Nnu-miR390a-5p	AAGCUCAGGAGGGAUAGCGCC	CUFF.11803.1	-	4	1416-1436
Nnu-miR390a-5p	AAGCUCAGGAGGGAUAGCGCC	CUFF.20147.1	-	0	569-589
Nnu-miR390a-5p	AAGCUCAGGAGGGAUAGCGCC	NNU_25067-RA	Similar to At1g27190: Probable inactive receptor kinase At1g27190 (Arabidopsis thaliana)	3.5	406-426
Nnu-miR390a-5p	AAGCUCAGGAGGGAUAGCGCC	CUFF.33445.1	-	3.5	682-702
Nnu-miR390a-5p	AAGCUCAGGAGGGAUAGCGCC	NNU_06105-RA	Similar to Kafirin PGK1 (Sorghum bicolor)	3.5	645-664
Nnu-miR390a-5p	AAGCUCAGGAGGGAUAGCGCC	NNU_17141-RA	Similar to At1g69990: Probable LRR receptor-like serine/threonine-protein kinase At1g69990 (Arabidopsis thaliana)	3.5	178-198
Nnu-miR390a-5p	AAGCUCAGGAGGGAUAGCGCC	NNU_16364-RA	Similar to PBS1: Serine/threonine-protein kinase PBS1 (Arabidopsis thaliana)	3.5	236-255
Nnu-miR390a-5p	AAGCUCAGGAGGGAUAGCGCC	NNU_24673-RA	Similar to At2g33170: Probable leucine-rich repeat receptor-like protein kinase At2g33170 (Arabidopsis thaliana)	4	151-171
Nnu-miR390a-3p	CGCUAUCCAUCCUGAGUUUUA	NNU_04406-RA	Similar to At1g04910: DUF246 domain-containing protein At1g04910 (Arabidopsis thaliana)	4	715-735
Nnu-miR393a-5p	UCCAAAGGGAUCGCAUUGAUCC	CUFF.12073.1	-	0	927-948
Nnu-miR393a-5p	UCCAAAGGGAUCGCAUUGAUCC	CUFF.19966.1	-	0	1099-1120
Nnu-miR393a-5p	UCCAAAGGGAUCGCAUUGAUCC	NNU_22261-RA	Similar to AFB2: Protein AUXIN SIGNALING F-BOX 2 (Arabidopsis thaliana)	2.5	2649-2670
Nnu-miR393a-5p	UCCAAAGGGAUCGCAUUGAUCC	NNU_01291-RA	Similar to TIR1: Protein TRANSPORT INHIBITOR RESPONSE 1 (Arabidopsis thaliana)	2	1676-1698
Nnu-miR393a-5p	UCCAAAGGGAUCGCAUUGAUCC	CUFF.32283.1	-	4	322-342
Nnu-miR393a-5p	UCCAAAGGGAUCGCAUUGAUCC	NNU_06904-RA	Similar to TIR1: Protein TRANSPORT INHIBITOR RESPONSE 1 (Arabidopsis thaliana)	2	1974-1996
Nnu-miR393a-3p	GGAUCAAUGCGAUCCCUUUGGA	CUFF.18594.1	-	0	84-105
Nnu-miR393a-3p	GGAUCAAUGCGAUCCCUUUGGA	NNU_03515-RA	Similar to At1g07650: Probable LRR receptor-like serine/threonine-protein kinase At1g07650 (Arabidopsis thaliana)	2.5	466-488
Nnu-miR393b-3p	AUCAAUGCGAUCCCUUUGGAAU	NNU_19127-RA	Similar to CYS7: Cysteine proteinase inhibitor 7 (Arabidopsis thaliana)	4	222-244
Nnu-miR393b-3p	AUCAAUGCGAUCCCUUUGGAAU	CUFF.34456.1	-	3.5	57-79
Nnu-miR393b-3p	AUCAAUGCGAUCCCUUUGGAAU	NNU_13678-RA	Similar to HOX1A: Homeobox protein HOX1A (Zea mays)	4	914-936
Nnu-miR393b-3p	AUCAAUGCGAUCCCUUUGGAAU	CUFF.28224.1	-	4	914-936
Nnu-miR393c	UCCAAAGGGAUCGCAUUGAUC	NNU_04206-RA	Similar to AGP22: Arabinogalactan peptide 22 (Arabidopsis thaliana)	3.5	482-502
Nnu-miR393c	UCCAAAGGGAUCGCAUUGAUC	NNU_11719-RA	Similar to FAB1: 1-phosphatidylinositol-3-phosphate 5-kinase FAB1 (Saccharomyces cerevisiae (strain ATCC 204508 / S288c))	4	715-734
Nnu-miR394a	UUGGCAUUCUGUCCACCUCC	NNU_25131-RA	Similar to BRPF3: Bromodomain and PHD finger-containing protein 3 (Homo sapiens)	3	1789-1809
Nnu-miR394a	UUGGCAUUCUGUCCACCUCC	NNU_08205-RA	Similar to At4g00750: Probable methyltransferase PMT15 (Arabidopsis thaliana)	4	1830-1849
Nnu-miR394a	UUGGCAUUCUGUCCACCUCC	NNU_03743-RA	Protein of unknown function	4	231-250
Nnu-miR394a	UUGGCAUUCUGUCCACCUCC	NNU_03785-RA	Protein of unknown function	4	2199-2218
Nnu-miR394a	UUGGCAUUCUGUCCACCUCC	CUFF.21820.2	-	4	1366-1386
Nnu-miR394a	UUGGCAUUCUGUCCACCUCC	NNU_17536-RA	Similar to ROC8: Homeobox-leucine zipper protein ROC8 (Oryza sativa subsp. japonica)	4	3824-3844
Nnu-miR394a	UUGGCAUUCUGUCCACCUCC	NNU_22183-RA	Similar to FBX6: F-box only protein 6 (Arabidopsis thaliana)	1	822-841
Nnu-miR394a	UUGGCAUUCUGUCCACCUCC	NNU_02060-RA	Similar to FBX6: F-box only protein 6 (Arabidopsis thaliana)	1	2718-2737
Nnu-miR394a	UUGGCAUUCUGUCCACCUCC	CUFF.23260.1	-	1	2718-2737
Nnu-miR394a	UUGGCAUUCUGUCCACCUCC	NNU_00444-RA	Similar to At1g67000: Probable receptor-like protein kinase At1g67000 (Arabidopsis thaliana)	3.5	979-998
Nnu-miR394a	UUGGCAUUCUGUCCACCUCC	NNU_08157-RA	Similar to med26: Putative mediator of RNA polymerase II transcription subunit 26 (Dictyostelium discoideum)	4	833-852
Nnu-miR394a	UUGGCAUUCUGUCCACCUCC	NNU_08786-RA	Similar to At4g00750: Probable methyltransferase PMT15 (Arabidopsis thaliana)	4	1713-1732
Nnu-miR394a	UUGGCAUUCUGUCCACCUCC	NNU_05957-RA	Similar to prfA: Peptide chain release factor 1 (Cyanothece sp. (strain PCC 7424))	4	1070-1089
Nnu-miR394a	UUGGCAUUCUGUCCACCUCC	CUFF.8033.1	-	4	117-135
Nnu-miR394a	UUGGCAUUCUGUCCACCUCC	NNU_18413-RA	Similar to Sulfated surface glycoprotein 185 (Volvox carteri)	3.5	1464-1483
Nnu-miR394a	UUGGCAUUCUGUCCACCUCC	CUFF.5273.1	-	4	101-119
Nnu-miR394a	UUGGCAUUCUGUCCACCUCC	NNU_20338-RA	Similar to At1g04910: DUF246 domain-containing protein At1g04910 (Arabidopsis thaliana)	4	2043-2061
Nnu-miR394a	UUGGCAUUCUGUCCACCUCC	NNU_20121-RA	Similar to WRKY19: Probable WRKY transcription factor 19 (Arabidopsis thaliana)	3	1636-1656
Nnu-miR394c	GGAGGUGGGCAUCCUGCCAA	NNU_07427-RA	Similar to Os03g0214200: Ninja-family protein Os03g0214200 (Oryza sativa subsp. japonica)	3	807-826
Nnu-miR394c	GGAGGUGGGCAUCCUGCCAA	CUFF.21634.1	-	4	197-216
Nnu-miR394c	GGAGGUGGGCAUCCUGCCAA	NNU_15696-RA	Similar to BGLU18: Beta-glucosidase 18 (Oryza sativa subsp. japonica)	2.5	209-227
Nnu-miR394c	GGAGGUGGGCAUCCUGCCAA	NNU_23961-RA	Similar to At1g04910: DUF246 domain-containing protein At1g04910 (Arabidopsis thaliana)	3.5	1239-1259
Nnu-miR394c	GGAGGUGGGCAUCCUGCCAA	CUFF.29461.1	-	4	743-762
Nnu-miR394c	GGAGGUGGGCAUCCUGCCAA	NNU_14328-RA	Similar to DFRA: Dihydroflavonol-4-reductase (Arabidopsis thaliana)	4	822-840
Nnu-miR394c	GGAGGUGGGCAUCCUGCCAA	CUFF.4628.1	-	4	387-405
Nnu-miR394c	GGAGGUGGGCAUCCUGCCAA	NNU_21778-RA	Similar to Tubgcp5: Gamma-tubulin complex component 5 (Mus musculus)	4	293-312
Nnu-miR395a	CUGAAGGGUUUGGAGGAACUC	NNU_14641-RA	Similar to PAPSS2: Bifunctional 3'-phosphoadenosine 5'-phosphosulfate synthase 2 (Homo sapiens)	1	535-555
Nnu-miR395a	CUGAAGGGUUUGGAGGAACUC	NNU_08325-RA	Similar to SPBC1711.05: LisH domain-containing protein C1711.05 (Schizosaccharomyces pombe (strain ATCC 38366 / 972))	4	863-883
Nnu-miR395a	CUGAAGGGUUUGGAGGAACUC	NNU_07791-RA	Similar to At3g47960: Probable peptide/nitrate transporter At3g47960 (Arabidopsis thaliana)	3	1120-1139
Nnu-miR395a	CUGAAGGGUUUGGAGGAACUC	NNU_24973-RA	Similar to UBC4: Ubiquitin-conjugating enzyme E2-23 kDa (Triticum aestivum)	4	537-556
Nnu-miR395a	CUGAAGGGUUUGGAGGAACUC	NNU_23413-RA	Similar to PAPSS2: Bifunctional 3'-phosphoadenosine 5'-phosphosulfate synthase 2 (Homo sapiens)	2	597-617
Nnu-miR395a	CUGAAGGGUUUGGAGGAACUC	NNU_02795-RA	Similar to xnp-1: Transcriptional regulator ATRX homolog (Caenorhabditis elegans)	4	1066-1086
Nnu-miR395a	CUGAAGGGUUUGGAGGAACUC	CUFF.27076.1	-	3	127-147
Nnu-miR395a	CUGAAGGGUUUGGAGGAACUC	NNU_20217-RA	Similar to ST3: Low affinity sulfate transporter 3 (Stylosanthes hamata)	3	1381-1401
Nnu-miR395b	CUGAAGUGUUUGGGGGAACUC	NNU_00293-RA	Similar to Aspartic proteinase (Cucurbita pepo)	3	800-821
Nnu-miR395b	CUGAAGUGUUUGGGGGAACUC	NNU_10708-RA	Similar to At4g23740: Probable inactive receptor kinase At4g23740 (Arabidopsis thaliana)	3.5	704-725
Nnu-miR395b	CUGAAGUGUUUGGGGGAACUC	NNU_24659-RA	Similar to AXP83.9: Axonemal 84 kDa protein (Ciona intestinalis)	3.5	196-216
Nnu-miR395b	CUGAAGUGUUUGGGGGAACUC	NNU_20213-RA	Similar to ST3: Low affinity sulfate transporter 3 (Stylosanthes hamata)	2	204-224
Nnu-miR395b	CUGAAGUGUUUGGGGGAACUC	NNU_11709-RA	Similar to PME35: Probable pectinesterase/pectinesterase inhibitor 35 (Arabidopsis thaliana)	4	154-175
Nnu-miR395b	CUGAAGUGUUUGGGGGAACUC	CUFF.15433.1	-	4	402-423
Nnu-miR396a-5p	UUCCACAGCUUUCUUGAACUG	CUFF.19206.1	-	0	982-1002
Nnu-miR396a-5p	UUCCACAGCUUUCUUGAACUG	CUFF.19201.1	-	1.5	135-156
Nnu-miR396a-5p	UUCCACAGCUUUCUUGAACUG	CUFF.19202.1	-	3	150-170
Nnu-miR396a-5p	UUCCACAGCUUUCUUGAACUG	NNU_12135-RA	Protein of unknown function	4	84-105
Nnu-miR396a-5p	UUCCACAGCUUUCUUGAACUG	CUFF.22472.1	-	3	594-614
Nnu-miR396a-5p	UUCCACAGCUUUCUUGAACUG	NNU_17787-RA	Similar to rtoA: Protein rtoA (Dictyostelium discoideum)	3	1077-1098
Nnu-miR396a-5p	UUCCACAGCUUUCUUGAACUG	CUFF.25162.1	-	3	608-628
Nnu-miR396a-5p	UUCCACAGCUUUCUUGAACUG	NNU_12952-RA	Similar to At4g06634: Uncharacterized zinc finger protein At4g06634 (Arabidopsis thaliana)	4	300-319
Nnu-miR396a-5p	UUCCACAGCUUUCUUGAACUG	NNU_18047-RA	Similar to AWA1: Cell wall protein AWA1 (Saccharomyces cerevisiae)	3	708-729
Nnu-miR396a-5p	UUCCACAGCUUUCUUGAACUG	NNU_15664-RA	Similar to WAK2: Wall-associated receptor kinase 2 (Arabidopsis thaliana)	4	2147-2166
Nnu-miR396a-5p	UUCCACAGCUUUCUUGAACUG	NNU_18225-RA	Similar to SMC2: Structural maintenance of chromosomes protein 2 (Saccharomyces cerevisiae (strain ATCC 204508 / S288c))	4	88-108
Nnu-miR396a-5p	UUCCACAGCUUUCUUGAACUG	NNU_19462-RA	Protein of unknown function	3	669-690
Nnu-miR396a-5p	UUCCACAGCUUUCUUGAACUG	CUFF.8002.1	-	3	834-855
Nnu-miR396a-5p	UUCCACAGCUUUCUUGAACUG	NNU_06624-RA	Similar to phg2: Serine/threonine-protein kinase phg2 (Dictyostelium discoideum)	4	396-417
Nnu-miR396a-5p	UUCCACAGCUUUCUUGAACUG	NNU_10270-RA	Similar to AKL1: Serine/threonine-protein kinase AKL1 (Saccharomyces cerevisiae (strain ATCC 204508 / S288c))	3	132-153
Nnu-miR396a-5p	UUCCACAGCUUUCUUGAACUG	NNU_21279-RA	Similar to RLK1: G-type lectin S-receptor-like serine/threonine-protein kinase RLK1 (Arabidopsis thaliana)	4	87-106
Nnu-miR396a-5p	UUCCACAGCUUUCUUGAACUG	NNU_10110-RA	Similar to ILL6: IAA-amino acid hydrolase ILR1-like 6 (Arabidopsis thaliana)	3.5	818-837
Nnu-miR396a-5p	UUCCACAGCUUUCUUGAACUG	NNU_13814-RA	Similar to sraP: Serine-rich adhesin for platelets (Staphylococcus aureus)	3.5	777-798
Nnu-miR396a-5p	UUCCACAGCUUUCUUGAACUG	CUFF.26702.1	-	4	2201-2222
Nnu-miR396a-5p	UUCCACAGCUUUCUUGAACUG	CUFF.14494.1	-	1	738-758
Nnu-miR396a-5p	UUCCACAGCUUUCUUGAACUG	NNU_05097-RA	Protein of unknown function	3	678-699
Nnu-miR396a-5p	UUCCACAGCUUUCUUGAACUG	NNU_25318-RA	Protein of unknown function	3	519-540
Nnu-miR396a-5p	UUCCACAGCUUUCUUGAACUG	CUFF.15530.2	-	3	149-170
Nnu-miR396a-5p	UUCCACAGCUUUCUUGAACUG	NNU_11831-RA	Protein of unknown function	3	1197-1218
Nnu-miR396a-5p	UUCCACAGCUUUCUUGAACUG	CUFF.14489.1	-	3.5	252-272
Nnu-miR396a-5p	UUCCACAGCUUUCUUGAACUG	CUFF.14492.1	-	4	179-199
Nnu-miR396a-3p	GUUCAAUAAAGCUGUGGGAAG	CUFF.18730.1	-	4	154-173
Nnu-miR396a-3p	GUUCAAUAAAGCUGUGGGAAG	NNU_18055-RA	Similar to RPL35: 60S ribosomal protein L35 (Euphorbia esula)	3	195-216
Nnu-miR396j	UUCCACAGCUUUCUUGAACUU	NNU_03746-RA	Similar to CAC3: Acetyl-coenzyme A carboxylase carboxyl transferase subunit alpha%2C chloroplastic (Arabidopsis thaliana)	4	1905-1924
Nnu-miR396j	UUCCACAGCUUUCUUGAACUU	NNU_25029-RA	Similar to ALDH10A9: Betaine aldehyde dehydrogenase 2%2C mitochondrial (Arabidopsis thaliana)	4	758-778
Nnu-miR396j	UUCCACAGCUUUCUUGAACUU	CUFF.30301.1	-	3.5	614-634
Nnu-miR396j	UUCCACAGCUUUCUUGAACUU	CUFF.7709.1	-	3.5	424-444
Nnu-miR396j	UUCCACAGCUUUCUUGAACUU	NNU_14724-RA	Similar to Rrp1b: Ribosomal RNA processing protein 1 homolog B (Mus musculus)	3.5	658-677
Nnu-miR396j	UUCCACAGCUUUCUUGAACUU	NNU_16102-RA	Similar to ATX1: Histone-lysine N-methyltransferase ATX1 (Arabidopsis thaliana)	3.5	1112-1131
Nnu-miR396j	UUCCACAGCUUUCUUGAACUU	NNU_15832-RA	Similar to PER42: Peroxidase 42 (Arabidopsis thaliana)	4	355-375
Nnu-miR396j	UUCCACAGCUUUCUUGAACUU	CUFF.4798.1	-	4	482-502
Nnu-miR396j	UUCCACAGCUUUCUUGAACUU	NNU_15980-RA	Similar to thrS: Threonyl-tRNA synthetase (Synechococcus sp. (strain CC9902))	4	1544-1565
Nnu-miR396j	UUCCACAGCUUUCUUGAACUU	NNU_13471-RA	Protein of unknown function	4	1141-1161
Nnu-miR396b-3p	GCUCAAGAAAGCUGUGGGAAA	NNU_17666-RA	Similar to STT3A: Dolichyl-diphosphooligosaccharide--protein glycosyltransferase subunit STT3A (Homo sapiens)	4	1293-1312
Nnu-miR396b-3p	GCUCAAGAAAGCUGUGGGAAA	CUFF.29750.1	-	2.5	390-410
Nnu-miR396b-3p	GCUCAAGAAAGCUGUGGGAAA	NNU_00747-RA	Similar to UFO: Protein UNUSUAL FLORAL ORGANS (Arabidopsis thaliana)	4	251-271
Nnu-miR396d-3p	GGUUCAAUAAAGCUGUGGGAA	CUFF.16625.1	-	3.5	210-230
Nnu-miR396e-3p	GGUUCAAGAAAGCUGUGGGAA	CUFF.22232.1	-	4	227-247
Nnu-miR396e-3p	GGUUCAAGAAAGCUGUGGGAA	NNU_07710-RA	Similar to BEE1: Transcription factor BEE 1 (Arabidopsis thaliana)	4	187-207
Nnu-miR396e-3p	GGUUCAAGAAAGCUGUGGGAA	NNU_22198-RA	Similar to CMTA4: Calmodulin-binding transcription activator 4 (Arabidopsis thaliana)	3.5	219-239
Nnu-miR396e-3p	GGUUCAAGAAAGCUGUGGGAA	CUFF.33169.1	-	4	59-79
Nnu-miR396e-3p	GGUUCAAGAAAGCUGUGGGAA	NNU_08676-RA	Similar to BRP44L: Brain protein 44-like protein (Bos taurus)	4	9-28
Nnu-miR396e-3p	GGUUCAAGAAAGCUGUGGGAA	NNU_16950-RA	Similar to SGO1: Shugoshin-1 (Zea mays)	4	1095-1114
Nnu-miR396f	GUUCAAUAAAGCUGUGGGAAA	NNU_04181-RA	Similar to Ano10: Anoctamin-10 (Mus musculus)	4	1709-1728
Nnu-miR397	UCAUUGAGUGCAGCGUUGAUG	NNU_11085-RA	Similar to LAC17: Laccase-17 (Arabidopsis thaliana)	3	705-725
Nnu-miR397	UCAUUGAGUGCAGCGUUGAUG	NNU_03759-RA	Similar to IRX12: Laccase-4 (Arabidopsis thaliana)	2	724-744
Nnu-miR397	UCAUUGAGUGCAGCGUUGAUG	CUFF.18637.2	-	2.5	89-109
Nnu-miR397	UCAUUGAGUGCAGCGUUGAUG	NNU_18647-RA	Similar to LAC7: Laccase-7 (Arabidopsis thaliana)	3	675-695
Nnu-miR397	UCAUUGAGUGCAGCGUUGAUG	NNU_18746-RA	Similar to LAC17: Laccase-17 (Arabidopsis thaliana)	3	770-790
Nnu-miR397	UCAUUGAGUGCAGCGUUGAUG	NNU_03724-RA	Similar to LAC7: Laccase-7 (Arabidopsis thaliana)	4	639-659
Nnu-miR397	UCAUUGAGUGCAGCGUUGAUG	NNU_10777-RA	Similar to CHX14: Cation/H(+) antiporter 14 (Arabidopsis thaliana)	4	2137-2156
Nnu-miR397	UCAUUGAGUGCAGCGUUGAUG	NNU_18286-RA	Similar to LAC17: Laccase-17 (Arabidopsis thaliana)	1.5	777-797
Nnu-miR397	UCAUUGAGUGCAGCGUUGAUG	NNU_00025-RA	Similar to LAC17: Laccase-17 (Arabidopsis thaliana)	1	754-774
Nnu-miR397	UCAUUGAGUGCAGCGUUGAUG	NNU_02846-RA	Similar to DRT100: DNA-damage-repair/toleration protein DRT100 (Arabidopsis thaliana)	4	93-113
Nnu-miR397	UCAUUGAGUGCAGCGUUGAUG	NNU_17170-RA	Similar to LAC11: Laccase-11 (Arabidopsis thaliana)	2	780-800
Nnu-miR397	UCAUUGAGUGCAGCGUUGAUG	NNU_22439-RA	Similar to ACACB: Acetyl-CoA carboxylase 2 (Homo sapiens)	3.5	4994-5013
Nnu-miR397	UCAUUGAGUGCAGCGUUGAUG	NNU_24677-RA	Protein of unknown function	4	648-668
Nnu-miR397	UCAUUGAGUGCAGCGUUGAUG	NNU_05350-RA	Similar to LAC11: Laccase-11 (Arabidopsis thaliana)	1.5	696-716
Nnu-miR397	UCAUUGAGUGCAGCGUUGAUG	NNU_20018-RA	Similar to Auxin-induced protein 5NG4 (Pinus taeda)	4	137-158
Nnu-miR397	UCAUUGAGUGCAGCGUUGAUG	NNU_16880-RA	Similar to HSL1: Receptor-like protein kinase HSL1 (Arabidopsis thaliana)	3.5	1262-1281
Nnu-miR397	UCAUUGAGUGCAGCGUUGAUG	NNU_25791-RA	Similar to At1g80150: Pentatricopeptide repeat-containing protein At1g80150%2C mitochondrial (Arabidopsis thaliana)	4	426-446
Nnu-miR397	UCAUUGAGUGCAGCGUUGAUG	CUFF.16536.2	-	4	474-494
Nnu-miR398a	UGUGUUCUCAGGUCACCCCUU	CUFF.22901.1	-	3	183-202
Nnu-miR398a	UGUGUUCUCAGGUCACCCCUU	NNU_25009-RA	Similar to SF3: Pollen-specific protein SF3 (Helianthus annuus)	2	764-783
Nnu-miR398b	UGUGUUCUCAGGUCGCCCCUG	NNU_16221-RA	Similar to BCB: Blue copper protein (Arabidopsis thaliana)	4	1042-1063
Nnu-miR398b	UGUGUUCUCAGGUCGCCCCUG	NNU_26422-RA	Similar to BCB: Blue copper protein (Arabidopsis thaliana)	4	45-66
Nnu-miR398c	GGGGCGACCUGAGAACACAUA	CUFF.29392.1	-	0	106-126
Nnu-miR398c	GGGGCGACCUGAGAACACAUA	NNU_06660-RA	Protein of unknown function	4	873-893
Nnu-miR399a	UGCCAAAGGAGAGUUGCCCUG	NNU_16324-RA	Protein of unknown function	4	244-265
Nnu-miR399a	UGCCAAAGGAGAGUUGCCCUG	NNU_25993-RA	Similar to UBC23: Probable ubiquitin-conjugating enzyme E2 23 (Arabidopsis thaliana)	4	1328-1348
Nnu-miR399a	UGCCAAAGGAGAGUUGCCCUG	NNU_11112-RA	Similar to UBC23: Probable ubiquitin-conjugating enzyme E2 23 (Arabidopsis thaliana)	2	966-986
Nnu-miR399b	GUUGGGCAUCUUUCUAUUGGC	CUFF.20872.1	-	4	511-530
Nnu-miR399b	GUUGGGCAUCUUUCUAUUGGC	NNU_07620-RA	Similar to LAR: Leucoanthocyanidin reductase (Desmodium uncinatum)	4	151-171
Nnu-miR399b	GUUGGGCAUCUUUCUAUUGGC	NNU_00562-RA	Similar to DAXX: Death domain-associated protein 6 (Canis familiaris)	3.5	1677-1697
Nnu-miR399b	GUUGGGCAUCUUUCUAUUGGC	NNU_18253-RA	Similar to sraP: Serine-rich adhesin for platelets (Staphylococcus aureus (strain Mu50 / ATCC 700699))	4	1317-1337
Nnu-miR399b	GUUGGGCAUCUUUCUAUUGGC	NNU_06322-RA	Similar to ARD3: 1%2C2-dihydroxy-3-keto-5-methylthiopentene dioxygenase 3 (Arabidopsis thaliana)	4	455-474
Nnu-miR399b	GUUGGGCAUCUUUCUAUUGGC	NNU_17059-RA	Similar to SPT: Transcription factor SPATULA (Arabidopsis thaliana)	2	1598-1618
Nnu-miR399b	GUUGGGCAUCUUUCUAUUGGC	NNU_15763-RA	Similar to SPBC1703.11: OPA3-like protein (Schizosaccharomyces pombe (strain ATCC 38366 / 972))	4	263-283
Nnu-miR399b	GUUGGGCAUCUUUCUAUUGGC	NNU_09446-RA	Similar to slr0305: TVP38/TMEM64 family membrane protein slr0305 (Synechocystis sp. (strain ATCC 27184 / PCC 6803 / N-1))	4	126-147
Nnu-miR399c	UGCCAAAGGAGAUUUGCCCUG	NNU_02116-RA	Similar to Cgl1970: Ribonuclease J (Corynebacterium glutamicum)	4	2868-2888
Nnu-miR399c	UGCCAAAGGAGAUUUGCCCUG	NNU_00156-RA	Similar to MYB114: Transcription factor MYB114 (Arabidopsis thaliana)	4	345-366
Nnu-miR399d	CGCCAAAGGAGAGUUGCCCU	NNU_15793-RA	Protein of unknown function	4	1185-1204
Nnu-miR399d	CGCCAAAGGAGAGUUGCCCU	NNU_05340-RA	Similar to Polyphenol oxidase%2C chloroplastic (Vitis vinifera)	3.5	1527-1546
Nnu-miR399e	CGCCAAAGGAGAAUUGCCCUG	NNU_05714-RA	Similar to wdr89: WD repeat-containing protein 89 homolog (Dictyostelium discoideum)	4	289-309
Nnu-miR399e	CGCCAAAGGAGAAUUGCCCUG	NNU_22315-RA	Similar to At5g13410: Probable FKBP-type peptidyl-prolyl cis-trans isomerase 7%2C chloroplastic (Arabidopsis thaliana)	4	16-36
Nnu-miR399e	CGCCAAAGGAGAAUUGCCCUG	NNU_16752-RA	Similar to At3g24760: F-box/kelch-repeat protein At3g24760 (Arabidopsis thaliana)	4	304-325
Nnu-miR403	UUAGAUUCACGCACAAGCUCG	CUFF.19833.1	-	4	73-92
Nnu-miR403	UUAGAUUCACGCACAAGCUCG	NNU_22753-RA	Similar to AGO2: Protein argonaute 2 (Arabidopsis thaliana)	1.5	3225-3245
Nnu-miR403	UUAGAUUCACGCACAAGCUCG	NNU_13846-RA	Similar to Gins4: DNA replication complex GINS protein SLD5 (Mus musculus)	3	60-80
Nnu-miR403	UUAGAUUCACGCACAAGCUCG	NNU_11271-RA	Protein of unknown function	4	275-295
Nnu-miR403	UUAGAUUCACGCACAAGCUCG	NNU_05293-RA	Similar to mnp1: 60 ribosomal protein L12%2C mitochondrial (Schizosaccharomyces pombe (strain ATCC 38366 / 972))	4	218-239
Nnu-miR408a	AUGCACUGCCUCUUCCCUGGC	NNU_07828-RA	Similar to ABCA7: ABC transporter A family member 7 (Arabidopsis thaliana)	4	2690-2710
Nnu-miR408a	AUGCACUGCCUCUUCCCUGGC	NNU_10795-RA	Similar to AAO: L-ascorbate oxidase (Nicotiana tabacum)	3	1169-1189
Nnu-miR408a	AUGCACUGCCUCUUCCCUGGC	CUFF.5951.1	-	0	954-974
Nnu-miR408a	AUGCACUGCCUCUUCCCUGGC	CUFF.9351.1	-	0	1676-1696
Nnu-miR408a	AUGCACUGCCUCUUCCCUGGC	NNU_13448-RA	Similar to AN3: Naringenin%2C2-oxoglutarate 3-dioxygenase (Fragment) (Petunia hybrida)	3	594-613
Nnu-miR408a	AUGCACUGCCUCUUCCCUGGC	NNU_07948-RA	Similar to Chemocyanin (Lilium longiflorum)	4	468-488
Nnu-miR408d	UGCACUGCCUCUUCCCUGGC	NNU_11667-RA	Similar to PAP9: Probable plastid-lipid-associated protein 9%2C chloroplastic (Arabidopsis thaliana)	4	571-590
Nnu-miR408d	UGCACUGCCUCUUCCCUGGC	CUFF.18417.1	-	4	212-232
Nnu-miR408d	UGCACUGCCUCUUCCCUGGC	NNU_24988-RA	Similar to DEGP9: Protease Do-like 9 (Arabidopsis thaliana)	4	693-713
Nnu-miR408d	UGCACUGCCUCUUCCCUGGC	CUFF.24630.2	-	4	693-713
Nnu-miR408d	UGCACUGCCUCUUCCCUGGC	NNU_15846-RA	Similar to ATG8C: Autophagy-related protein 8C (Oryza sativa subsp. indica)	4	336-354
Nnu-miR408d	UGCACUGCCUCUUCCCUGGC	NNU_04065-RA	Similar to At2g02850: Basic blue protein (Arabidopsis thaliana)	3.5	69-88
Nnu-miR408d	UGCACUGCCUCUUCCCUGGC	NNU_11306-RA	Similar to Chemocyanin (Lilium longiflorum)	3.5	5-24
Nnu-miR408d	UGCACUGCCUCUUCCCUGGC	NNU_13328-RA	Similar to Blue copper protein (Pisum sativum)	3	733-752
Nnu-miR408d	UGCACUGCCUCUUCCCUGGC	NNU_11823-RA	Similar to PAA1: Putative copper-transporting ATPase PAA1 (Arabidopsis thaliana)	3.5	40-59
Nnu-miR408d*	GCAGGGAUAAGGCAGAGCAUG	NNU_17307-RA	Similar to phg2: Serine/threonine-protein kinase phg2 (Dictyostelium discoideum)	4	1492-1513
Nnu-miR529	AGAAGAGAGAGAGUACAGCUU	CUFF.13874.1	-	4	75-95
Nnu-miR529	AGAAGAGAGAGAGUACAGCUU	NNU_14439-RA	Similar to WER: Transcription factor WER (Arabidopsis thaliana)	4	172-193
Nnu-miR529	AGAAGAGAGAGAGUACAGCUU	CUFF.12032.1	-	4	109-128
Nnu-miR529	AGAAGAGAGAGAGUACAGCUU	NNU_24327-RA	Similar to CAO: Chlorophyllide a oxygenase%2C chloroplastic (Oryza sativa subsp. japonica)	3.5	140-161
Nnu-miR529	AGAAGAGAGAGAGUACAGCUU	CUFF.19183.1	-	3.5	118-137
Nnu-miR529	AGAAGAGAGAGAGUACAGCUU	CUFF.17849.1	-	3.5	1247-1266
Nnu-miR529	AGAAGAGAGAGAGUACAGCUU	NNU_20796-RA	Similar to cox12: Cytochrome c oxidase subunit 6B (Schizosaccharomyces pombe (strain ATCC 38366 / 972))	4	162-181
Nnu-miR529	AGAAGAGAGAGAGUACAGCUU	NNU_12125-RA	Similar to BHLH66: Transcription factor bHLH66 (Arabidopsis thaliana)	4	409-428
Nnu-miR529	AGAAGAGAGAGAGUACAGCUU	NNU_09238-RA	Similar to TPRXL: Putative protein TPRXL (Homo sapiens)	4	2039-2058
Nnu-miR529	AGAAGAGAGAGAGUACAGCUU	CUFF.22654.1	-	3	1907-1928
Nnu-miR529	AGAAGAGAGAGAGUACAGCUU	CUFF.22473.2	-	4	130-151
Nnu-miR529	AGAAGAGAGAGAGUACAGCUU	CUFF.25155.2	-	2.5	1715-1735
Nnu-miR529	AGAAGAGAGAGAGUACAGCUU	NNU_20665-RA	Similar to CEL1: Endoglucanase 8 (Arabidopsis thaliana)	4	1918-1938
Nnu-miR529	AGAAGAGAGAGAGUACAGCUU	CUFF.25499.1	-	4	81-102
Nnu-miR529	AGAAGAGAGAGAGUACAGCUU	CUFF.29382.1	-	3.5	490-510
Nnu-miR529	AGAAGAGAGAGAGUACAGCUU	CUFF.28814.1	-	4	1541-1561
Nnu-miR529	AGAAGAGAGAGAGUACAGCUU	CUFF.29089.2	-	4	200-219
Nnu-miR529	AGAAGAGAGAGAGUACAGCUU	NNU_22750-RA	Similar to NPR3: Regulatory protein NPR3 (Arabidopsis thaliana)	4	344-363
Nnu-miR529	AGAAGAGAGAGAGUACAGCUU	NNU_10772-RA	Similar to Dusp8: Dual specificity protein phosphatase 8 (Mus musculus)	4	145-164
Nnu-miR529	AGAAGAGAGAGAGUACAGCUU	CUFF.29795.1	-	4	295-314
Nnu-miR529	AGAAGAGAGAGAGUACAGCUU	CUFF.32980.3	-	2.5	207-227
Nnu-miR529	AGAAGAGAGAGAGUACAGCUU	NNU_10213-RA	Protein of unknown function	2.5	153-173
Nnu-miR529	AGAAGAGAGAGAGUACAGCUU	CUFF.33092.1	-	4	286-305
Nnu-miR529	AGAAGAGAGAGAGUACAGCUU	CUFF.7158.1	-	2	401-420
Nnu-miR529	AGAAGAGAGAGAGUACAGCUU	NNU_06239-RA	Similar to PCMP-H24: Pentatricopeptide repeat-containing protein At4g02750 (Arabidopsis thaliana)	3	35-55
Nnu-miR529	AGAAGAGAGAGAGUACAGCUU	CUFF.7327.2	-	3	2698-2717
Nnu-miR529	AGAAGAGAGAGAGUACAGCUU	NNU_24791-RA	Similar to ATXR5: Histone-lysine N-methyltransferase ATXR5 (Arabidopsis thaliana)	3.5	224-244
Nnu-miR529	AGAAGAGAGAGAGUACAGCUU	CUFF.6953.1	-	3.5	512-531
Nnu-miR529	AGAAGAGAGAGAGUACAGCUU	NNU_23347-RA	Similar to At1g62020: Coatomer subunit alpha-1 (Arabidopsis thaliana)	3.5	16-35
Nnu-miR529	AGAAGAGAGAGAGUACAGCUU	CUFF.5836.1	-	4	458-479
Nnu-miR529	AGAAGAGAGAGAGUACAGCUU	CUFF.8175.1	-	4	58-77
Nnu-miR529	AGAAGAGAGAGAGUACAGCUU	CUFF.10407.1	-	3	50-69
Nnu-miR529	AGAAGAGAGAGAGUACAGCUU	CUFF.10734.2	-	3	719-739
Nnu-miR529	AGAAGAGAGAGAGUACAGCUU	NNU_24611-RA	Similar to BET4: Geranylgeranyl transferase type-2 subunit alpha (Candida albicans)	3	588-608
Nnu-miR529	AGAAGAGAGAGAGUACAGCUU	NNU_06627-RA	Similar to ERL1: LRR receptor-like serine/threonine-protein kinase ERL1 (Arabidopsis thaliana)	3	179-200
Nnu-miR529	AGAAGAGAGAGAGUACAGCUU	NNU_09490-RA	Similar to ESC: Putative DNA-binding protein ESCAROLA (Arabidopsis thaliana)	3.5	2485-2506
Nnu-miR529	AGAAGAGAGAGAGUACAGCUU	NNU_14281-RA	Similar to At1g06800: Phospholipase A1-Igamma1%2C chloroplastic (Arabidopsis thaliana)	3.5	1799-1818
Nnu-miR529	AGAAGAGAGAGAGUACAGCUU	CUFF.11108.1	-	4	42-61
Nnu-miR529	AGAAGAGAGAGAGUACAGCUU	NNU_24398-RA	Similar to RF2b: Transcription factor RF2b (Oryza sativa subsp. japonica)	4	162-183
Nnu-miR529	AGAAGAGAGAGAGUACAGCUU	NNU_09514-RA	Similar to ARA12: Subtilisin-like protease (Arabidopsis thaliana)	4	371-390
Nnu-miR529	AGAAGAGAGAGAGUACAGCUU	CUFF.10551.1	-	4	537-556
Nnu-miR529	AGAAGAGAGAGAGUACAGCUU	NNU_24526-RA	Similar to At1g33340: Putative clathrin assembly protein At1g33340 (Arabidopsis thaliana)	4	601-620
Nnu-miR529	AGAAGAGAGAGAGUACAGCUU	CUFF.4226.3	-	4	318-339
Nnu-miR529	AGAAGAGAGAGAGUACAGCUU	CUFF.4446.1	-	4	307-328
Nnu-miR529	AGAAGAGAGAGAGUACAGCUU	NNU_15722-RA	Similar to PAN1: Actin cytoskeleton-regulatory complex protein PAN1 (Magnaporthe oryzae (strain 70-15 / FGSC 8958))	4	1865-1884
Nnu-miR529	AGAAGAGAGAGAGUACAGCUU	NNU_23667-RA	Protein of unknown function	4	143-162
Nnu-miR529	AGAAGAGAGAGAGUACAGCUU	CUFF.544.1	-	3	44-63
Nnu-miR529	AGAAGAGAGAGAGUACAGCUU	NNU_24765-RA	Protein of unknown function	3.5	1874-1893
Nnu-miR529	AGAAGAGAGAGAGUACAGCUU	CUFF.2020.1	-	4	58-78
Nnu-miR529	AGAAGAGAGAGAGUACAGCUU	NNU_21235-RA	Similar to DIR1: Putative lipid-transfer protein DIR1 (Arabidopsis thaliana)	4	555-574
Nnu-miR529	AGAAGAGAGAGAGUACAGCUU	NNU_02606-RA	Similar to FAM184B: Protein FAM184B (Homo sapiens)	4	423-442
Nnu-miR529	AGAAGAGAGAGAGUACAGCUU	NNU_24761-RA	Similar to At1g04910: DUF246 domain-containing protein At1g04910 (Arabidopsis thaliana)	4	333-352
Nnu-miR529	AGAAGAGAGAGAGUACAGCUU	CUFF.28114.1	-	4	235-255
Nnu-miR529	AGAAGAGAGAGAGUACAGCUU	NNU_13336-RA	Similar to SODIT1: 2-oxoglutarate/malate translocator%2C chloroplastic (Spinacia oleracea)	4	314-334
Nnu-miR529	AGAAGAGAGAGAGUACAGCUU	NNU_13364-RA	Similar to ABCG11: ABC transporter G family member 11 (Arabidopsis thaliana)	4	175-194
Nnu-miR529	AGAAGAGAGAGAGUACAGCUU	NNU_05033-RA	Similar to Xpot: Exportin-T (Mus musculus)	3.5	1960-1980
Nnu-miR529	AGAAGAGAGAGAGUACAGCUU	NNU_26298-RA	Protein of unknown function	4	49-70
Nnu-miR529	AGAAGAGAGAGAGUACAGCUU	CUFF.14795.1	-	4	16-35
Nnu-miR529	AGAAGAGAGAGAGUACAGCUU	NNU_16975-RA	Similar to WHSC1L1: Histone-lysine N-methyltransferase NSD3 (Homo sapiens)	4	61-81
Nnu-miR529	AGAAGAGAGAGAGUACAGCUU	CUFF.14629.1	-	4	52-73
Nnu-miR529	AGAAGAGAGAGAGUACAGCUU	NNU_25300-RA	Similar to NAT12: Nucleobase-ascorbate transporter 12 (Arabidopsis thaliana)	4	2038-2058
Nnu-miR530	GUCUGCAUUUGCACCUGCACC	NNU_04148-RA	Similar to BRM: ATP-dependent helicase BRM (Arabidopsis thaliana)	4	3292-3312
Nnu-miR530	GUCUGCAUUUGCACCUGCACC	NNU_19834-RA	Protein of unknown function	4	234-254
Nnu-miR530	GUCUGCAUUUGCACCUGCACC	CUFF.18392.1	-	4	1797-1817
Nnu-miR530	GUCUGCAUUUGCACCUGCACC	NNU_17738-RA	Similar to At3g49470: Nascent polypeptide-associated complex subunit alpha-like protein 2 (Arabidopsis thaliana)	4	480-499
Nnu-miR530	GUCUGCAUUUGCACCUGCACC	NNU_22587-RA	Similar to At1g04910: DUF246 domain-containing protein At1g04910 (Arabidopsis thaliana)	4	101-120
Nnu-miR530	GUCUGCAUUUGCACCUGCACC	CUFF.21146.2	-	4	101-120
Nnu-miR530	GUCUGCAUUUGCACCUGCACC	CUFF.30885.1	-	3.5	139-159
Nnu-miR530	GUCUGCAUUUGCACCUGCACC	NNU_00735-RA	Similar to QRT3: Polygalacturonase QRT3 (Arabidopsis thaliana)	3.5	582-602
Nnu-miR530	GUCUGCAUUUGCACCUGCACC	CUFF.31290.2	-	3.5	5-24
Nnu-miR530	GUCUGCAUUUGCACCUGCACC	NNU_13891-RA	Protein of unknown function	3	110-129
Nnu-miR530	GUCUGCAUUUGCACCUGCACC	NNU_08618-RA	Similar to DET1: Putative phosphoglycerate mutase DET1 (Saccharomyces cerevisiae (strain ATCC 204508 / S288c))	3.5	1-21
Nnu-miR530	GUCUGCAUUUGCACCUGCACC	NNU_13861-RA	Similar to Nomo1: Nodal modulator 1 (Mus musculus)	3.5	83-102
Nnu-miR530	GUCUGCAUUUGCACCUGCACC	NNU_08596-RA	Protein of unknown function	4	625-645
Nnu-miR530	GUCUGCAUUUGCACCUGCACC	NNU_19891-RA	Similar to sraP: Serine-rich adhesin for platelets (Staphylococcus aureus (strain Mu50 / ATCC 700699))	2.5	409-429
Nnu-miR530	GUCUGCAUUUGCACCUGCACC	NNU_14257-RA	Similar to RTF1: RNA polymerase-associated protein RTF1 homolog (Fragment) (Pongo abelii)	2.5	187-207
Nnu-miR530	GUCUGCAUUUGCACCUGCACC	NNU_15817-RA	Similar to At1g61900: Uncharacterized GPI-anchored protein At1g61900 (Arabidopsis thaliana)	3.5	748-768
Nnu-miR530	GUCUGCAUUUGCACCUGCACC	NNU_17057-RA	Similar to sraP: Serine-rich adhesin for platelets (Staphylococcus aureus (strain NCTC 8325))	4	1992-2012
Nnu-miR530	GUCUGCAUUUGCACCUGCACC	NNU_03357-RA	Similar to lpxK: Tetraacyldisaccharide 4'-kinase (Halothermothrix orenii (strain H 168 / OCM 544 / DSM 9562))	4	405-424
Nnu-miR530	GUCUGCAUUUGCACCUGCACC	NNU_03403-RA	Similar to Hsph1: Heat shock protein 105 kDa (Mus musculus)	4	1268-1289
Nnu-miR530	GUCUGCAUUUGCACCUGCACC	NNU_11228-RA	Similar to ARF2: Auxin response factor 2 (Oryza sativa subsp. japonica)	4	77-96
Nnu-miR530b	AUGCAGGUGCAGGUCCAGACG	NNU_07671-RA	Similar to RAD23-4: Putative DNA repair protein RAD23-4 (Arabidopsis thaliana)	4	502-522
Nnu-miR530b	AUGCAGGUGCAGGUCCAGACG	NNU_18038-RA	Similar to rbm24-a: RNA-binding protein 24-A (Xenopus laevis)	3.5	2589-2609
Nnu-miR530b	AUGCAGGUGCAGGUCCAGACG	NNU_15329-RA	Similar to EMB30: Pattern formation protein EMB30 (Arabidopsis thaliana)	4	2211-2230
Nnu-miR535	UGACAACGAGAGAGAGCACGC	CUFF.11390.1	-	0	233-253
Nnu-miR535	UGACAACGAGAGAGAGCACGC	CUFF.11544.1	-	4	278-298
Nnu-miR535	UGACAACGAGAGAGAGCACGC	NNU_06542-RA	Protein of unknown function	4	267-286
Nnu-miR535	UGACAACGAGAGAGAGCACGC	NNU_26383-RA	Similar to XYLT1: Xylosyltransferase 1 (Canis familiaris)	3.5	370-390
Nnu-miR535	UGACAACGAGAGAGAGCACGC	CUFF.17103.2	-	4	252-273
Nnu-miR827	UUAGAUGAUCAUCAACAAACA	NNU_08165-RA	Similar to At4g22990: SPX domain-containing membrane protein At4g22990 (Arabidopsis thaliana)	1	42-62
Nnu-miR827	UUAGAUGAUCAUCAACAAACA	CUFF.13657.3	-	4	2113-2133
Nnu-miR827	UUAGAUGAUCAUCAACAAACA	CUFF.13657.2	-	4	2462-2482
Nnu-miR827	UUAGAUGAUCAUCAACAAACA	NNU_11675-RA	Similar to At2g26790: Pentatricopeptide repeat-containing protein At2g26790%2C mitochondrial (Arabidopsis thaliana)	4	2462-2482
Nnu-miR827	UUAGAUGAUCAUCAACAAACA	NNU_04509-RA	Similar to At1g26460: Pentatricopeptide repeat-containing protein At1g26460%2C mitochondrial (Arabidopsis thaliana)	4	1841-1861
Nnu-miR827	UUAGAUGAUCAUCAACAAACA	CUFF.6863.1	-	4	2467-2487
Nnu-miR827	UUAGAUGAUCAUCAACAAACA	CUFF.5470.1	-	4	73-93
Nnu-miR827	UUAGAUGAUCAUCAACAAACA	CUFF.80.1	-	0	265-285
Nnu-miR827	UUAGAUGAUCAUCAACAAACA	NNU_00917-RA	Similar to GT-3B: Trihelix transcription factor GT-3b (Arabidopsis thaliana)	4	1506-1526
Nnu-miR827	UUAGAUGAUCAUCAACAAACA	NNU_11729-RA	Similar to SPAC4F10.09c: Uncharacterized protein C4F10.09c (Schizosaccharomyces pombe (strain ATCC 38366 / 972))	4	3045-3066
Nnu-miR827	UUAGAUGAUCAUCAACAAACA	NNU_10963-RA	Similar to At2g29880: Uncharacterized protein At2g29880 (Arabidopsis thaliana)	4	950-969
Nnu-miR828	UCUUGCUCAAAUGAGUAUUCCA	NNU_05905-RA	Similar to MYB12: Transcription factor MYB12 (Arabidopsis thaliana)	3	424-445
Nnu-miR828	UCUUGCUCAAAUGAGUAUUCCA	NNU_07270-RA	Similar to March11: E3 ubiquitin-protein ligase MARCH11 (Rattus norvegicus)	4	300-321
Nnu-miR828	UCUUGCUCAAAUGAGUAUUCCA	NNU_00524-RA	Protein of unknown function	0	490-511
Nnu-miR828	UCUUGCUCAAAUGAGUAUUCCA	NNU_02372-RA	Similar to WER: Transcription factor WER (Arabidopsis thaliana)	1	399-420
Nnu-miR828	UCUUGCUCAAAUGAGUAUUCCA	NNU_23814-RA	Similar to MYB23: Transcription factor MYB23 (Arabidopsis thaliana)	1	744-765
Nnu-miR828	UCUUGCUCAAAUGAGUAUUCCA	CUFF.24574.1	-	2	325-346
Nnu-miR828	UCUUGCUCAAAUGAGUAUUCCA	NNU_00757-RA	Similar to MYB114: Transcription factor MYB114 (Arabidopsis thaliana)	4	355-376
Nnu-miR828	UCUUGCUCAAAUGAGUAUUCCA	NNU_18345-RA	Similar to C1: Anthocyanin regulatory C1 protein (Zea mays)	1	725-746
Nnu-miR828	UCUUGCUCAAAUGAGUAUUCCA	NNU_00966-RA	Similar to atpI: ATP synthase protein I (Synechococcus sp. (strain ATCC 27144 / PCC 6301 / SAUG 1402/1))	4	705-725
Nnu-miR828	UCUUGCUCAAAUGAGUAUUCCA	NNU_05103-RA	Similar to C1: Anthocyanin regulatory C1 protein (Zea mays)	2	545-566
Nnu-miR828	UCUUGCUCAAAUGAGUAUUCCA	NNU_11837-RA	Similar to TT2: Transcription factor TT2 (Arabidopsis thaliana)	3	328-349
Nnu-miR837	CAUUGUUUCUUUUUUUUUUCA	CUFF.12867.1	-	3.5	89-108
Nnu-miR837	CAUUGUUUCUUUUUUUUUUCA	NNU_10002-RA	Similar to Phosphoglycerate kinase%2C chloroplastic (Nicotiana tabacum)	3.5	2032-2051
Nnu-miR837	CAUUGUUUCUUUUUUUUUUCA	NNU_14606-RA	Similar to KIR3DL1: Killer cell immunoglobulin-like receptor 3DL1 (Homo sapiens)	4	611-631
Nnu-miR837	CAUUGUUUCUUUUUUUUUUCA	NNU_25151-RA	Similar to GF15731: Zinc finger CCCH-type with G patch domain-containing protein (Drosophila ananassae)	4	766-786
Nnu-miR837	CAUUGUUUCUUUUUUUUUUCA	NNU_10014-RA	Similar to PIP5K4: Phosphatidylinositol-4-phosphate 5-kinase 4 (Arabidopsis thaliana)	4	482-502
Nnu-miR837	CAUUGUUUCUUUUUUUUUUCA	CUFF.12265.1	-	4	1059-1078
Nnu-miR837	CAUUGUUUCUUUUUUUUUUCA	CUFF.18410.1	-	2	1296-1316
Nnu-miR837	CAUUGUUUCUUUUUUUUUUCA	NNU_03699-RA	Similar to RAB11C: Ras-related protein Rab11C (Lotus japonicus)	2.5	1346-1366
Nnu-miR837	CAUUGUUUCUUUUUUUUUUCA	CUFF.19327.1	-	3.5	64-84
Nnu-miR837	CAUUGUUUCUUUUUUUUUUCA	NNU_18602-RA	Similar to CG5645: Protein KRI1 homolog (Drosophila melanogaster)	3.5	972-993
Nnu-miR837	CAUUGUUUCUUUUUUUUUUCA	CUFF.18638.1	-	3.5	1108-1129
Nnu-miR837	CAUUGUUUCUUUUUUUUUUCA	CUFF.19260.3	-	3.5	704-725
Nnu-miR837	CAUUGUUUCUUUUUUUUUUCA	CUFF.19260.2	-	3.5	895-916
Nnu-miR837	CAUUGUUUCUUUUUUUUUUCA	CUFF.18018.1	-	4	182-202
Nnu-miR837	CAUUGUUUCUUUUUUUUUUCA	NNU_25869-RA	Protein of unknown function	4	7-26
Nnu-miR837	CAUUGUUUCUUUUUUUUUUCA	CUFF.19200.1	-	4	273-293
Nnu-miR837	CAUUGUUUCUUUUUUUUUUCA	CUFF.21290.1	-	3.5	174-195
Nnu-miR837	CAUUGUUUCUUUUUUUUUUCA	CUFF.21290.2	-	3.5	13-34
Nnu-miR837	CAUUGUUUCUUUUUUUUUUCA	CUFF.21168.1	-	3.5	77-97
Nnu-miR837	CAUUGUUUCUUUUUUUUUUCA	CUFF.21598.1	-	4	29-49
Nnu-miR837	CAUUGUUUCUUUUUUUUUUCA	CUFF.21328.1	-	4	765-786
Nnu-miR837	CAUUGUUUCUUUUUUUUUUCA	CUFF.21196.1	-	4	1078-1099
Nnu-miR837	CAUUGUUUCUUUUUUUUUUCA	CUFF.21600.1	-	4	2686-2706
Nnu-miR837	CAUUGUUUCUUUUUUUUUUCA	NNU_17778-RA	Similar to Abhd4: Abhydrolase domain-containing protein 4 (Mus musculus)	4	2179-2199
Nnu-miR837	CAUUGUUUCUUUUUUUUUUCA	NNU_07097-RA	Similar to mot1: Probable helicase mot1 (Schizosaccharomyces pombe (strain ATCC 38366 / 972))	4	966-986
Nnu-miR837	CAUUGUUUCUUUUUUUUUUCA	CUFF.23505.1	-	3	269-288
Nnu-miR837	CAUUGUUUCUUUUUUUUUUCA	CUFF.23505.2	-	3	759-778
Nnu-miR837	CAUUGUUUCUUUUUUUUUUCA	NNU_21875-RA	Similar to PAT1: Anthranilate phosphoribosyltransferase%2C chloroplastic (Arabidopsis thaliana)	3.5	1280-1300
Nnu-miR837	CAUUGUUUCUUUUUUUUUUCA	NNU_21974-RA	Protein of unknown function	4	381-401
Nnu-miR837	CAUUGUUUCUUUUUUUUUUCA	CUFF.24721.2	-	4	195-215
Nnu-miR837	CAUUGUUUCUUUUUUUUUUCA	NNU_00463-RA	Similar to BEE3: Transcription factor BEE 3 (Arabidopsis thaliana)	4	513-533
Nnu-miR837	CAUUGUUUCUUUUUUUUUUCA	NNU_08539-RA	Similar to TCP11L1: T-complex protein 11-like protein 1 (Homo sapiens)	4	2486-2507
Nnu-miR837	CAUUGUUUCUUUUUUUUUUCA	CUFF.23758.2	-	4	2574-2595
Nnu-miR837	CAUUGUUUCUUUUUUUUUUCA	NNU_22289-RA	Similar to CRN: Inactive leucine-rich repeat receptor-like protein kinase CORYNE (Arabidopsis thaliana)	4	344-363
Nnu-miR837	CAUUGUUUCUUUUUUUUUUCA	NNU_18085-RA	Similar to STR16: Thiosulfate sulfurtransferase%2C chloroplastic (Arabidopsis thaliana)	3.5	465-485
Nnu-miR837	CAUUGUUUCUUUUUUUUUUCA	NNU_15420-RA	Similar to At3g02645: Putative UPF0481 protein At3g02645 (Arabidopsis thaliana)	3.5	939-959
Nnu-miR837	CAUUGUUUCUUUUUUUUUUCA	NNU_19970-RA	Protein of unknown function	4	1183-1203
Nnu-miR837	CAUUGUUUCUUUUUUUUUUCA	CUFF.30874.1	-	4	287-308
Nnu-miR837	CAUUGUUUCUUUUUUUUUUCA	CUFF.28649.1	-	4	3198-3218
Nnu-miR837	CAUUGUUUCUUUUUUUUUUCA	CUFF.34299.1	-	2.5	228-249
Nnu-miR837	CAUUGUUUCUUUUUUUUUUCA	NNU_08664-RA	Similar to GPAT4: Glycerol-3-phosphate acyltransferase 4 (Arabidopsis thaliana)	4	1402-1422
Nnu-miR837	CAUUGUUUCUUUUUUUUUUCA	CUFF.32956.1	-	4	118-138
Nnu-miR837	CAUUGUUUCUUUUUUUUUUCA	NNU_01125-RA	Similar to SD16: Receptor-like serine/threonine-protein kinase SD1-6 (Arabidopsis thaliana)	4	641-661
Nnu-miR837	CAUUGUUUCUUUUUUUUUUCA	NNU_01288-RA	Similar to NHX2: Sodium/hydrogen exchanger 2 (Arabidopsis thaliana)	4	1101-1121
Nnu-miR837	CAUUGUUUCUUUUUUUUUUCA	NNU_19466-RA	Similar to GARP: Glutamic acid-rich protein (Plasmodium falciparum (isolate FC27 / Papua New Guinea))	3	924-944
Nnu-miR837	CAUUGUUUCUUUUUUUUUUCA	CUFF.7651.1	-	3.5	259-279
Nnu-miR837	CAUUGUUUCUUUUUUUUUUCA	CUFF.6789.1	-	3.5	55-75
Nnu-miR837	CAUUGUUUCUUUUUUUUUUCA	NNU_01450-RA	Similar to PHY1: Light-sensor Protein kinase (Ceratodon purpureus)	4	1586-1606
Nnu-miR837	CAUUGUUUCUUUUUUUUUUCA	CUFF.6571.1	-	4	28-49
Nnu-miR837	CAUUGUUUCUUUUUUUUUUCA	NNU_23295-RA	Similar to PIR7A: Probable esterase PIR7A (Oryza sativa subsp. indica)	4	8-27
Nnu-miR837	CAUUGUUUCUUUUUUUUUUCA	CUFF.8811.1	-	3	64-84
Nnu-miR837	CAUUGUUUCUUUUUUUUUUCA	CUFF.9627.1	-	3.5	1336-1356
Nnu-miR837	CAUUGUUUCUUUUUUUUUUCA	CUFF.8557.1	-	3.5	276-297
Nnu-miR837	CAUUGUUUCUUUUUUUUUUCA	CUFF.8885.1	-	4	26-46
Nnu-miR837	CAUUGUUUCUUUUUUUUUUCA	NNU_02874-RA	Similar to jmjd5: Lysine-specific demethylase 8 (Xenopus tropicalis)	4	1798-1818
Nnu-miR837	CAUUGUUUCUUUUUUUUUUCA	CUFF.8702.1	-	4	1839-1859
Nnu-miR837	CAUUGUUUCUUUUUUUUUUCA	NNU_02845-RA	Similar to tfh47: TFIIH basal transcription factor complex p47 subunit (Schizosaccharomyces pombe (strain ATCC 38366 / 972))	4	1674-1694
Nnu-miR837	CAUUGUUUCUUUUUUUUUUCA	NNU_06717-RA	Similar to rsc5: Random slug protein 5 (Dictyostelium discoideum)	4	1471-1491
Nnu-miR837	CAUUGUUUCUUUUUUUUUUCA	CUFF.10674.1	-	4	153-174
Nnu-miR837	CAUUGUUUCUUUUUUUUUUCA	CUFF.3996.1	-	4	67-87
Nnu-miR837	CAUUGUUUCUUUUUUUUUUCA	NNU_15715-RA	Similar to ABCB19: ABC transporter B family member 19 (Arabidopsis thaliana)	4	39-59
Nnu-miR837	CAUUGUUUCUUUUUUUUUUCA	NNU_08893-RA	Similar to At1g61610: Putative G-type lectin S-receptor-like serine/threonine-protein kinase At1g61610 (Arabidopsis thaliana)	4	1445-1465
Nnu-miR837	CAUUGUUUCUUUUUUUUUUCA	CUFF.4682.1	-	4	604-624
Nnu-miR837	CAUUGUUUCUUUUUUUUUUCA	CUFF.4696.1	-	4	237-256
Nnu-miR837	CAUUGUUUCUUUUUUUUUUCA	CUFF.780.1	-	3	73-94
Nnu-miR837	CAUUGUUUCUUUUUUUUUUCA	NNU_16775-RA	Similar to KRP4: Cyclin-dependent kinase inhibitor 4 (Arabidopsis thaliana)	3	1402-1421
Nnu-miR837	CAUUGUUUCUUUUUUUUUUCA	NNU_03385-RA	Similar to PER42: Peroxidase 42 (Arabidopsis thaliana)	3.5	367-387
Nnu-miR837	CAUUGUUUCUUUUUUUUUUCA	NNU_19607-RA	Protein of unknown function	3.5	849-868
Nnu-miR837	CAUUGUUUCUUUUUUUUUUCA	CUFF.124.2	-	3.5	1135-1156
Nnu-miR837	CAUUGUUUCUUUUUUUUUUCA	NNU_20380-RA	Similar to COP1: E3 ubiquitin-protein ligase COP1 (Arabidopsis thaliana)	3.5	909-928
Nnu-miR837	CAUUGUUUCUUUUUUUUUUCA	NNU_04074-RA	Similar to GRC2: Glutathione reductase%2C cytosolic (Oryza sativa subsp. japonica)	4	53-73
Nnu-miR837	CAUUGUUUCUUUUUUUUUUCA	NNU_16448-RA	Similar to CRK10: Cysteine-rich receptor-like protein kinase 10 (Arabidopsis thaliana)	4	904-924
Nnu-miR837	CAUUGUUUCUUUUUUUUUUCA	CUFF.1748.1	-	4	15-36
Nnu-miR837	CAUUGUUUCUUUUUUUUUUCA	NNU_20515-RA	Similar to cys12: Cysteine synthase 2 (Schizosaccharomyces pombe (strain ATCC 38366 / 972))	4	1637-1657
Nnu-miR837	CAUUGUUUCUUUUUUUUUUCA	NNU_11307-RA	Protein of unknown function	4	1273-1293
Nnu-miR837	CAUUGUUUCUUUUUUUUUUCA	CUFF.1474.1	-	4	166-185
Nnu-miR837	CAUUGUUUCUUUUUUUUUUCA	NNU_24693-RA	Similar to VPS9A: Vacuolar protein sorting-associated protein 9A (Arabidopsis thaliana)	4	693-714
Nnu-miR837	CAUUGUUUCUUUUUUUUUUCA	CUFF.2548.1	-	4	491-512
Nnu-miR837	CAUUGUUUCUUUUUUUUUUCA	NNU_09297-RA	Similar to At5g65660: Uncharacterized protein At5g65660 (Arabidopsis thaliana)	4	1635-1654
Nnu-miR837	CAUUGUUUCUUUUUUUUUUCA	NNU_05387-RA	Similar to MLH: Micronuclear linker histone polyprotein (Tetrahymena thermophila)	3	3159-3178
Nnu-miR837	CAUUGUUUCUUUUUUUUUUCA	CUFF.26814.1	-	3.5	2436-2456
Nnu-miR837	CAUUGUUUCUUUUUUUUUUCA	NNU_13238-RA	Similar to surf6: Surfeit locus protein 6 homolog (Dictyostelium discoideum)	3.5	470-490
Nnu-miR837	CAUUGUUUCUUUUUUUUUUCA	NNU_09650-RA	Similar to AAP6: Amino acid permease 6 (Arabidopsis thaliana)	3.5	1919-1938
Nnu-miR837	CAUUGUUUCUUUUUUUUUUCA	NNU_05343-RA	Similar to RER1B: Protein RER1B (Arabidopsis thaliana)	4	1200-1220
Nnu-miR837	CAUUGUUUCUUUUUUUUUUCA	CUFF.28520.1	-	4	266-286
Nnu-miR837	CAUUGUUUCUUUUUUUUUUCA	CUFF.17029.1	-	3	2880-2900
Nnu-miR837	CAUUGUUUCUUUUUUUUUUCA	NNU_25515-RA	Similar to XRN2: 5'-3' exoribonuclease 2 (Arabidopsis thaliana)	3	27-48
Nnu-miR837	CAUUGUUUCUUUUUUUUUUCA	CUFF.15704.1	-	3.5	76-95
Nnu-miR837	CAUUGUUUCUUUUUUUUUUCA	CUFF.16127.1	-	4	1407-1427
Nnu-miR837	CAUUGUUUCUUUUUUUUUUCA	NNU_11909-RA	Similar to At1g54220: Dihydrolipoyllysine-residue acetyltransferase component 3 of pyruvate dehydrogenase complex%2C mitochondrial (Arabidopsis thaliana)	4	2018-2037
Nnu-miR1030	UCUGCAUUUGCACCUGCACCG	NNU_14541-RA	Similar to SKU5: Monocopper oxidase-like protein SKU5 (Arabidopsis thaliana)	4	2634-2654
Nnu-miR1030	UCUGCAUUUGCACCUGCACCG	NNU_21402-RA	Similar to At4g26100: Casein kinase I isoform delta-like (Arabidopsis thaliana)	3.5	2297-2317
Nnu-miR1030	UCUGCAUUUGCACCUGCACCG	CUFF.33442.1	-	3	188-209
Nnu-miR1030	UCUGCAUUUGCACCUGCACCG	NNU_06800-RA	Similar to uafA: Uro-adherence factor A (Staphylococcus saprophyticus subsp. saprophyticus (strain ATCC 15305 / DSM 20229))	4	664-683
Nnu-miR1432	UCAGGAGAGAUGAUGCCGGCGU	NNU_21387-RA	Similar to At5g03795: Probable glycosyltransferase At5g03795 (Arabidopsis thaliana)	4	2882-2902
Nnu-miR1432	UCAGGAGAGAUGAUGCCGGCGU	NNU_08714-RA	Similar to Gstt2: Glutathione S-transferase theta-2 (Mus musculus)	3.5	246-266
Nnu-miR1432	UCAGGAGAGAUGAUGCCGGCGU	NNU_08719-RA	Similar to AAEL011121: O-glucosyltransferase rumi homolog (Aedes aegypti)	4	845-867
Nnu-miR1432	UCAGGAGAGAUGAUGCCGGCGU	NNU_17991-RA	Similar to ACA8: Calcium-transporting ATPase 8%2C plasma membrane-type (Arabidopsis thaliana)	3	287-309
Nnu-miR1432	UCAGGAGAGAUGAUGCCGGCGU	CUFF.7452.2	-	3	375-397
Nnu-miR1432	UCAGGAGAGAUGAUGCCGGCGU	NNU_20038-RA	Similar to SDG41: Protein SET DOMAIN GROUP 41 (Arabidopsis thaliana)	4	1140-1162
Nnu-miR1432	UCAGGAGAGAUGAUGCCGGCGU	NNU_16990-RA	Similar to neur: Protein neuralized (Drosophila virilis)	4	935-956
Nnu-miR1511	AACCAGGCUCUGAUACCAUGU	NNU_12367-RA	Similar to uafA: Uro-adherence factor A (Staphylococcus saprophyticus subsp. saprophyticus (strain ATCC 15305 / DSM 20229))	4	2645-2666
Nnu-miR1511	AACCAGGCUCUGAUACCAUGU	CUFF.21299.2	-	4	43-64
Nnu-miR1511	AACCAGGCUCUGAUACCAUGU	CUFF.24825.1	-	4	103-124
Nnu-miR1511	AACCAGGCUCUGAUACCAUGU	CUFF.30047.1	-	0	2-22
Nnu-miR1511	AACCAGGCUCUGAUACCAUGU	NNU_23994-RA	Similar to PCMP-E77: Pentatricopeptide repeat-containing protein At2g17210 (Arabidopsis thaliana)	4	3326-3345
Nnu-miR1511	AACCAGGCUCUGAUACCAUGU	NNU_01296-RA	Protein of unknown function	3.5	1337-1357
Nnu-miR1515	UCAUUUUUGCGUGUAGUGAUCC	CUFF.17294.1	-	3	367-387
Nnu-miR1515	UCAUUUUUGCGUGUAGUGAUCC	CUFF.32589.2	-	4	1237-1257
Nnu-miR2111a	UAAUCUGCAUCCUGAGGUUUA	CUFF.18564.1	-	0	382-402
Nnu-miR2111a	UAAUCUGCAUCCUGAGGUUUA	NNU_02104-RA	Similar to At3g27150: F-box/kelch-repeat protein At3g27150 (Arabidopsis thaliana)	1.5	222-242
Nnu-miR2111a	UAAUCUGCAUCCUGAGGUUUA	NNU_22153-RA	Similar to At3g27150: F-box/kelch-repeat protein At3g27150 (Arabidopsis thaliana)	2	225-245
Nnu-miR2111a	UAAUCUGCAUCCUGAGGUUUA	NNU_07821-RA	Similar to RCOM_0855130: Translation factor GUF1 homolog%2C mitochondrial (Ricinus communis)	4	1875-1895
Nnu-miR2111a	UAAUCUGCAUCCUGAGGUUUA	NNU_13873-RA	Similar to INO80B: INO80 complex subunit B (Homo sapiens)	4	1411-1431
Nnu-miR2111a	UAAUCUGCAUCCUGAGGUUUA	NNU_05786-RA	Similar to GA19679: CDKAL1-like protein (Drosophila pseudoobscura pseudoobscura)	4	825-844
Nnu-miR2111a*	AUCCUCUGGAUGCAGGUUACC	NNU_05855-RA	Similar to ALE2: Receptor-like serine/threonine-protein kinase ALE2 (Arabidopsis thaliana)	4	2316-2336
Nnu-miR2111a*	AUCCUCUGGAUGCAGGUUACC	NNU_03821-RA	Similar to XBAT35: Putative E3 ubiquitin-protein ligase XBAT35 (Arabidopsis thaliana)	4	874-894
Nnu-miR2111a*	AUCCUCUGGAUGCAGGUUACC	CUFF.19894.3	-	4	205-224
Nnu-miR2111a*	AUCCUCUGGAUGCAGGUUACC	NNU_03804-RA	Similar to At3g47110: Putative receptor-like protein kinase At3g47110 (Arabidopsis thaliana)	4	205-224
Nnu-miR2111a*	AUCCUCUGGAUGCAGGUUACC	CUFF.19894.2	-	4	205-224
Nnu-miR2111a*	AUCCUCUGGAUGCAGGUUACC	NNU_10891-RA	Similar to G2/mitotic-specific cyclin-1 (Antirrhinum majus)	4	307-326
Nnu-miR2111a*	AUCCUCUGGAUGCAGGUUACC	CUFF.11148.1	-	4	2436-2455
Nnu-miR2111a*	AUCCUCUGGAUGCAGGUUACC	NNU_24239-RA	Similar to ESD4: Ubiquitin-like-specific protease ESD4 (Arabidopsis thaliana)	4	2436-2455
Nnu-miR2111a*	AUCCUCUGGAUGCAGGUUACC	CUFF.26797.2	-	4	2402-2421
Nnu-miR2118a	UUCCCAAGGCCUCCCAUGCCGA	CUFF.17414.1	-	4	536-557
Nnu-miR2118a	UUCCCAAGGCCUCCCAUGCCGA	CUFF.22149.1	-	0	540-561
Nnu-miR2118a	UUCCCAAGGCCUCCCAUGCCGA	NNU_00252-RA	Similar to RPPL1: Putative disease resistance RPP13-like protein 1 (Arabidopsis thaliana)	3.5	401-421
Nnu-miR2118a	UUCCCAAGGCCUCCCAUGCCGA	NNU_00984-RA	Similar to Slc25a26: S-adenosylmethionine mitochondrial carrier protein (Mus musculus)	4	730-750
Nnu-miR2118b	UUUCCGAUCCCACCCAUACCUA	CUFF.22529.1	-	4	660-680
Nnu-miR2118b	UUUCCGAUCCCACCCAUACCUA	CUFF.25157.1	-	0	802-823
Nnu-miR2118b	UUUCCGAUCCCACCCAUACCUA	CUFF.32182.2	-	4	2207-2227
Nnu-miR2118b	UUUCCGAUCCCACCCAUACCUA	NNU_08648-RA	Similar to N: TMV resistance protein N (Nicotiana glutinosa)	4	2207-2227
Nnu-miR2118b	UUUCCGAUCCCACCCAUACCUA	NNU_20707-RA	Similar to RPPL1: Putative disease resistance RPP13-like protein 1 (Arabidopsis thaliana)	4	683-704
Nnu-miR2118b	UUUCCGAUCCCACCCAUACCUA	CUFF.25839.1	-	4	779-800
Nnu-miR2275a	AGAAUUGGAGGAAACCAAACUGA	CUFF.24894.1	-	4	1067-1089
Nnu-miR2621	AGCUUGGGCUAGAAAUUUGUAG	NNU_13141-RA	Similar to PPP6R3: Serine/threonine-protein phosphatase 6 regulatory subunit 3 (Gallus gallus)	4	317-337
Nnu-miR2621	AGCUUGGGCUAGAAAUUUGUAG	NNU_24026-RA	Similar to YBR287W: Uncharacterized transporter YBR287W (Saccharomyces cerevisiae (strain ATCC 204508 / S288c))	4	1449-1469
Nnu-miR2621	AGCUUGGGCUAGAAAUUUGUAG	NNU_24411-RA	Similar to Slc47a2: Multidrug and toxin extrusion protein 2 (Mus musculus)	4	688-710
Nnu-miR2673	CCUCUUCCUCUUCCUCUUCCA	NNU_05694-RA	Similar to HSBP1: Heat shock factor-binding protein 1 (Bos taurus)	1	48-69
Nnu-miR2673	CCUCUUCCUCUUCCUCUUCCA	NNU_05713-RA	Similar to Os01g0256900: Probable U6 snRNA-associated Sm-like protein LSm4 (Oryza sativa subsp. japonica)	3	589-609
Nnu-miR2673	CCUCUUCCUCUUCCUCUUCCA	NNU_14405-RA	Similar to DDB_G0270496: Putative uncharacterized protein DDB_G0270496 (Dictyostelium discoideum)	3	146-166
Nnu-miR2673	CCUCUUCCUCUUCCUCUUCCA	NNU_11600-RA	Similar to EIL3: ETHYLENE INSENSITIVE 3-like 3 protein (Arabidopsis thaliana)	3	113-133
Nnu-miR2673	CCUCUUCCUCUUCCUCUUCCA	CUFF.13568.2	-	3	105-125
Nnu-miR2673	CCUCUUCCUCUUCCUCUUCCA	CUFF.13568.1	-	3	113-133
Nnu-miR2673	CCUCUUCCUCUUCCUCUUCCA	NNU_11594-RA	Similar to At4g03230: G-type lectin S-receptor-like serine/threonine-protein kinase At4g03230 (Arabidopsis thaliana)	3.5	234-254
Nnu-miR2673	CCUCUUCCUCUUCCUCUUCCA	NNU_23572-RA	Similar to COP10: Constitutive photomorphogenesis protein 10 (Arabidopsis thaliana)	3.5	69-89
Nnu-miR2673	CCUCUUCCUCUUCCUCUUCCA	NNU_14434-RA	Protein of unknown function	3.5	141-161
Nnu-miR2673	CCUCUUCCUCUUCCUCUUCCA	NNU_14488-RA	Similar to Zinc finger protein 1 (Triticum aestivum)	3.5	197-217
Nnu-miR2673	CCUCUUCCUCUUCCUCUUCCA	CUFF.13040.1	-	3.5	692-712
Nnu-miR2673	CCUCUUCCUCUUCCUCUUCCA	NNU_08331-RA	Similar to OXI1: Serine/threonine-protein kinase OXI1 (Arabidopsis thaliana)	3.5	1061-1081
Nnu-miR2673	CCUCUUCCUCUUCCUCUUCCA	NNU_23609-RA	Protein of unknown function	3.5	258-278
Nnu-miR2673	CCUCUUCCUCUUCCUCUUCCA	NNU_14446-RA	Similar to WSC2: Cell wall integrity and stress response component 2 (Saccharomyces cerevisiae (strain ATCC 204508 / S288c))	3.5	390-410
Nnu-miR2673	CCUCUUCCUCUUCCUCUUCCA	NNU_19353-RA	Similar to naa20: N-alpha-acetyltransferase 20%2C NatB catalytic subunit (Danio rerio)	3.5	1268-1288
Nnu-miR2673	CCUCUUCCUCUUCCUCUUCCA	NNU_04141-RA	Similar to FIB1: rRNA 2'-O-methyltransferase fibrillarin 1 (Arabidopsis thaliana)	3.5	237-257
Nnu-miR2673	CCUCUUCCUCUUCCUCUUCCA	NNU_14644-RA	Similar to ACA13: Putative calcium-transporting ATPase 13%2C plasma membrane-type (Arabidopsis thaliana)	3.5	272-292
Nnu-miR2673	CCUCUUCCUCUUCCUCUUCCA	NNU_14172-RA	Similar to WAKL22: Wall-associated receptor kinase-like 22 (Arabidopsis thaliana)	4	11-32
Nnu-miR2673	CCUCUUCCUCUUCCUCUUCCA	NNU_08333-RA	Similar to At5g66900: Probable disease resistance protein At5g66900 (Arabidopsis thaliana)	4	41-61
Nnu-miR2673	CCUCUUCCUCUUCCUCUUCCA	NNU_05719-RA	Similar to Os07g0673200: Probable E3 ubiquitin-protein ligase BAH1-like 2 (Oryza sativa subsp. japonica)	4	250-270
Nnu-miR2673	CCUCUUCCUCUUCCUCUUCCA	NNU_23206-RA	Similar to prpf38a: Pre-mRNA-splicing factor 38A (Danio rerio)	4	569-589
Nnu-miR2673	CCUCUUCCUCUUCCUCUUCCA	CUFF.11804.1	-	4	284-303
Nnu-miR2673	CCUCUUCCUCUUCCUCUUCCA	NNU_26554-RA	Similar to R03A10.3: Molybdenum cofactor sulfurase (Caenorhabditis elegans)	4	400-420
Nnu-miR2673	CCUCUUCCUCUUCCUCUUCCA	CUFF.12721.1	-	4	994-1014
Nnu-miR2673	CCUCUUCCUCUUCCUCUUCCA	NNU_03753-RA	Similar to At3g09070: UPF0503 protein At3g09070%2C chloroplastic (Arabidopsis thaliana)	2.5	665-685
Nnu-miR2673	CCUCUUCCUCUUCCUCUUCCA	NNU_18942-RA	Similar to si:dkeyp-117h8.2: Uncharacterized protein KIAA1211 homolog (Danio rerio)	3	497-517
Nnu-miR2673	CCUCUUCCUCUUCCUCUUCCA	CUFF.17338.1	-	3.5	91-111
Nnu-miR2673	CCUCUUCCUCUUCCUCUUCCA	NNU_21367-RA	Similar to Auxin-induced protein 6B (Glycine max)	3.5	131-151
Nnu-miR2673	CCUCUUCCUCUUCCUCUUCCA	NNU_09228-RA	Similar to PPD: Pheophorbidase (Raphanus sativus)	3.5	155-175
Nnu-miR2673	CCUCUUCCUCUUCCUCUUCCA	NNU_21292-RA	Similar to HMGB1: High mobility group B protein 1 (Arabidopsis thaliana)	3.5	695-715
Nnu-miR2673	CCUCUUCCUCUUCCUCUUCCA	NNU_21677-RA	Similar to Alanine and glycine-rich protein (Fragment) (Mytilus californianus)	3.5	490-510
Nnu-miR2673	CCUCUUCCUCUUCCUCUUCCA	NNU_21553-RA	Similar to YUC4: Flavin-containing monooxygenase YUCCA4 (Arabidopsis thaliana)	3.5	2261-2281
Nnu-miR2673	CCUCUUCCUCUUCCUCUUCCA	NNU_12091-RA	Similar to SAHH: Adenosylhomocysteinase (Petroselinum crispum)	3.5	219-238
Nnu-miR2673	CCUCUUCCUCUUCCUCUUCCA	NNU_08393-RA	Similar to infB: Translation initiation factor IF-2 (Nocardia farcinica)	3.5	738-758
Nnu-miR2673	CCUCUUCCUCUUCCUCUUCCA	CUFF.17260.1	-	3.5	1983-2003
Nnu-miR2673	CCUCUUCCUCUUCCUCUUCCA	NNU_03745-RA	Similar to CKAP4: Cytoskeleton-associated protein 4 (Homo sapiens)	3.5	377-397
Nnu-miR2673	CCUCUUCCUCUUCCUCUUCCA	NNU_23222-RA	Similar to PAO: Pheophorbide a oxygenase%2C chloroplastic (Arabidopsis thaliana)	3.5	605-625
Nnu-miR2673	CCUCUUCCUCUUCCUCUUCCA	CUFF.18688.1	-	4	335-355
Nnu-miR2673	CCUCUUCCUCUUCCUCUUCCA	NNU_12254-RA	Similar to TAF9: Transcription initiation factor TFIID subunit 9 (Bos taurus)	4	11-31
Nnu-miR2673	CCUCUUCCUCUUCCUCUUCCA	CUFF.17578.1	-	4	246-266
Nnu-miR2673	CCUCUUCCUCUUCCUCUUCCA	CUFF.17667.1	-	4	65-85
Nnu-miR2673	CCUCUUCCUCUUCCUCUUCCA	NNU_21502-RA	Similar to GARP: Glutamic acid-rich protein (Plasmodium falciparum (isolate FC27 / Papua New Guinea))	4	483-503
Nnu-miR2673	CCUCUUCCUCUUCCUCUUCCA	CUFF.17650.1	-	4	519-539
Nnu-miR2673	CCUCUUCCUCUUCCUCUUCCA	NNU_03768-RA	Similar to RPL4: 50S ribosomal protein L4%2C chloroplastic (Arabidopsis thaliana)	4	1605-1625
Nnu-miR2673	CCUCUUCCUCUUCCUCUUCCA	NNU_03740-RA	Similar to Proliferating cell nuclear antigen (Daucus carota)	4	916-936
Nnu-miR2673	CCUCUUCCUCUUCCUCUUCCA	NNU_12448-RA	Similar to MPK3: Mitogen-activated protein kinase 3 (Arabidopsis thaliana)	4	116-136
Nnu-miR2673	CCUCUUCCUCUUCCUCUUCCA	NNU_21464-RA	Similar to DDX11L8: Putative ATP-dependent RNA helicase DDX11-like protein 8 (Homo sapiens)	4	2599-2618
Nnu-miR2673	CCUCUUCCUCUUCCUCUUCCA	CUFF.17749.1	-	4	848-869
Nnu-miR2673	CCUCUUCCUCUUCCUCUUCCA	NNU_12304-RA	Protein of unknown function	4	477-498
Nnu-miR2673	CCUCUUCCUCUUCCUCUUCCA	CUFF.19659.1	-	4	1400-1419
Nnu-miR2673	CCUCUUCCUCUUCCUCUUCCA	NNU_13040-RA	Similar to Lor: Loricrin (Mus musculus)	2	348-368
Nnu-miR2673	CCUCUUCCUCUUCCUCUUCCA	CUFF.21657.1	-	2.5	23-43
Nnu-miR2673	CCUCUUCCUCUUCCUCUUCCA	NNU_17614-RA	Similar to tmem53-b: Transmembrane protein 53-B (Xenopus laevis)	3	223-243
Nnu-miR2673	CCUCUUCCUCUUCCUCUUCCA	NNU_15103-RA	Similar to MBD2: Methyl-CpG-binding domain-containing protein 2 (Arabidopsis thaliana)	3	314-334
Nnu-miR2673	CCUCUUCCUCUUCCUCUUCCA	CUFF.21377.1	-	3	1160-1179
Nnu-miR2673	CCUCUUCCUCUUCCUCUUCCA	NNU_02560-RA	Similar to AKAP9: A-kinase anchor protein 9 (Homo sapiens)	3	546-565
Nnu-miR2673	CCUCUUCCUCUUCCUCUUCCA	CUFF.21997.1	-	3.5	157-177
Nnu-miR2673	CCUCUUCCUCUUCCUCUUCCA	CUFF.21439.1	-	3.5	246-266
Nnu-miR2673	CCUCUUCCUCUUCCUCUUCCA	CUFF.22866.1	-	3.5	209-229
Nnu-miR2673	CCUCUUCCUCUUCCUCUUCCA	NNU_02529-RA	Similar to ATX5: Histone-lysine N-methyltransferase ATX5 (Arabidopsis thaliana)	3.5	67-87
Nnu-miR2673	CCUCUUCCUCUUCCUCUUCCA	NNU_12976-RA	Similar to CXIP4: CAX-interacting protein 4 (Arabidopsis thaliana)	3.5	757-777
Nnu-miR2673	CCUCUUCCUCUUCCUCUUCCA	CUFF.21336.1	-	3.5	67-87
Nnu-miR2673	CCUCUUCCUCUUCCUCUUCCA	NNU_22578-RA	Similar to PRM: Paramyosin (Boophilus microplus)	3.5	531-551
Nnu-miR2673	CCUCUUCCUCUUCCUCUUCCA	NNU_22591-RA	Similar to DRT111: DNA-damage-repair/toleration protein DRT111%2C chloroplastic (Arabidopsis thaliana)	3.5	355-375
Nnu-miR2673	CCUCUUCCUCUUCCUCUUCCA	NNU_13196-RA	Protein of unknown function	3.5	91-112
Nnu-miR2673	CCUCUUCCUCUUCCUCUUCCA	CUFF.20776.2	-	3.5	971-991
Nnu-miR2673	CCUCUUCCUCUUCCUCUUCCA	NNU_20850-RA	Similar to SKU5: Monocopper oxidase-like protein SKU5 (Arabidopsis thaliana)	3.5	971-991
Nnu-miR2673	CCUCUUCCUCUUCCUCUUCCA	NNU_13134-RA	Protein of unknown function	3.5	260-280
Nnu-miR2673	CCUCUUCCUCUUCCUCUUCCA	NNU_15226-RA	Similar to Tbc1d8: TBC1 domain family member 8 (Mus musculus)	3.5	406-425
Nnu-miR2673	CCUCUUCCUCUUCCUCUUCCA	NNU_04105-RA	Similar to MJ1345: TPR repeat-containing protein MJ1345 (Methanocaldococcus jannaschii (strain ATCC 43067 / DSM 2661 / JAL-1 / JCM 10045 / NBRC 100440))	4	443-463
Nnu-miR2673	CCUCUUCCUCUUCCUCUUCCA	NNU_02495-RA	Protein of unknown function	4	172-192
Nnu-miR2673	CCUCUUCCUCUUCCUCUUCCA	CUFF.21061.1	-	4	542-562
Nnu-miR2673	CCUCUUCCUCUUCCUCUUCCA	CUFF.22791.2	-	4	1665-1685
Nnu-miR2673	CCUCUUCCUCUUCCUCUUCCA	NNU_07160-RA	Similar to bcsl1b: Probable mitochondrial chaperone BCS1-B (Dictyostelium discoideum)	4	1454-1474
Nnu-miR2673	CCUCUUCCUCUUCCUCUUCCA	NNU_17490-RA	Protein of unknown function	4	212-232
Nnu-miR2673	CCUCUUCCUCUUCCUCUUCCA	CUFF.21903.1	-	4	220-240
Nnu-miR2673	CCUCUUCCUCUUCCUCUUCCA	NNU_17404-RA	Similar to Ccdc88a: Girdin (Mus musculus)	4	2798-2818
Nnu-miR2673	CCUCUUCCUCUUCCUCUUCCA	NNU_07597-RA	Similar to CHUP1: Protein CHUP1%2C chloroplastic (Arabidopsis thaliana)	4	619-639
Nnu-miR2673	CCUCUUCCUCUUCCUCUUCCA	NNU_17511-RA	Similar to OBE3: Protein OBERON 3 (Arabidopsis thaliana)	4	173-194
Nnu-miR2673	CCUCUUCCUCUUCCUCUUCCA	NNU_17527-RA	Similar to MAP65-6: 65-kDa microtubule-associated protein 6 (Arabidopsis thaliana)	4	1364-1383
Nnu-miR2673	CCUCUUCCUCUUCCUCUUCCA	NNU_04631-RA	Protein of unknown function	0	628-648
Nnu-miR2673	CCUCUUCCUCUUCCUCUUCCA	CUFF.24935.1	-	0	390-410
Nnu-miR2673	CCUCUUCCUCUUCCUCUUCCA	NNU_22267-RA	Similar to Bicc1: Protein bicaudal C homolog 1 (Mus musculus)	2.5	417-437
Nnu-miR2673	CCUCUUCCUCUUCCUCUUCCA	NNU_22171-RA	Similar to At1g67340: F-box protein At1g67340 (Arabidopsis thaliana)	2.5	1217-1237
Nnu-miR2673	CCUCUUCCUCUUCCUCUUCCA	CUFF.24094.1	-	3	47-67
Nnu-miR2673	CCUCUUCCUCUUCCUCUUCCA	NNU_01955-RA	Similar to KTN1: Kinectin (Vulpes vulpes)	3	308-328
Nnu-miR2673	CCUCUUCCUCUUCCUCUUCCA	NNU_00443-RA	Similar to D19Ertd737e: Uncharacterized protein C10orf84 homolog (Mus musculus)	3	2-22
Nnu-miR2673	CCUCUUCCUCUUCCUCUUCCA	NNU_02165-RA	Similar to RNF168: E3 ubiquitin-protein ligase RNF168 (Bos taurus)	3	963-983
Nnu-miR2673	CCUCUUCCUCUUCCUCUUCCA	NNU_21878-RA	Similar to Mphosph10: U3 small nucleolar ribonucleoprotein protein MPP10 (Mus musculus)	3	504-524
Nnu-miR2673	CCUCUUCCUCUUCCUCUUCCA	CUFF.25283.1	-	3.5	471-491
Nnu-miR2673	CCUCUUCCUCUUCCUCUUCCA	NNU_00447-RA	Similar to ZFP6: Zinc finger protein 6 (Arabidopsis thaliana)	3.5	513-533
Nnu-miR2673	CCUCUUCCUCUUCCUCUUCCA	CUFF.24625.1	-	3.5	377-397
Nnu-miR2673	CCUCUUCCUCUUCCUCUUCCA	NNU_03916-RA	Similar to DEGP7: Protease Do-like 7 (Arabidopsis thaliana)	3.5	1079-1099
Nnu-miR2673	CCUCUUCCUCUUCCUCUUCCA	NNU_22129-RA	Similar to ADK: Adenylate kinase%2C chloroplastic (Solanum tuberosum)	3.5	341-361
Nnu-miR2673	CCUCUUCCUCUUCCUCUUCCA	NNU_25061-RA	Similar to SNL4: Paired amphipathic helix protein Sin3-like 4 (Arabidopsis thaliana)	3.5	684-704
Nnu-miR2673	CCUCUUCCUCUUCCUCUUCCA	NNU_04605-RA	Protein of unknown function	3.5	538-559
Nnu-miR2673	CCUCUUCCUCUUCCUCUUCCA	NNU_02209-RA	Protein of unknown function	4	340-360
Nnu-miR2673	CCUCUUCCUCUUCCUCUUCCA	CUFF.24149.1	-	4	24-44
Nnu-miR2673	CCUCUUCCUCUUCCUCUUCCA	NNU_21952-RA	Similar to At5g40530: Ribosomal RNA-processing protein 8 (Arabidopsis thaliana)	4	328-348
Nnu-miR2673	CCUCUUCCUCUUCCUCUUCCA	NNU_01949-RA	Similar to gpmA: 2%2C3-bisphosphoglycerate-dependent phosphoglycerate mutase (Parvibaculum lavamentivorans (strain DS-1 / DSM 13023 / NCIMB 13966))	4	262-282
Nnu-miR2673	CCUCUUCCUCUUCCUCUUCCA	NNU_01903-RA	Similar to GH3.17: Indole-3-acetic acid-amido synthetase GH3.17 (Arabidopsis thaliana)	4	1316-1336
Nnu-miR2673	CCUCUUCCUCUUCCUCUUCCA	NNU_21867-RA	Similar to apaG: Protein ApaG (Agrobacterium tumefaciens (strain C58 / ATCC 33970))	4	179-200
Nnu-miR2673	CCUCUUCCUCUUCCUCUUCCA	CUFF.23375.1	-	4	382-402
Nnu-miR2673	CCUCUUCCUCUUCCUCUUCCA	NNU_00618-RA	Similar to Os03g0802700: DEAD-box ATP-dependent RNA helicase 27 (Oryza sativa subsp. japonica)	4	54-74
Nnu-miR2673	CCUCUUCCUCUUCCUCUUCCA	CUFF.25410.1	-	4	172-192
Nnu-miR2673	CCUCUUCCUCUUCCUCUUCCA	NNU_02197-RA	Similar to BT1: BTB/POZ and TAZ domain-containing protein 1 (Arabidopsis thaliana)	4	1122-1143
Nnu-miR2673	CCUCUUCCUCUUCCUCUUCCA	NNU_22017-RA	Similar to sdad1: Protein SDA1 homolog (Danio rerio)	4	2096-2116
Nnu-miR2673	CCUCUUCCUCUUCCUCUUCCA	NNU_01891-RA	Similar to PUB44: U-box domain-containing protein 44 (Arabidopsis thaliana)	4	301-321
Nnu-miR2673	CCUCUUCCUCUUCCUCUUCCA	NNU_01975-RA	Similar to Uncharacterized protein KIAA1539 homolog (Pongo abelii)	4	43-64
Nnu-miR2673	CCUCUUCCUCUUCCUCUUCCA	CUFF.23174.1	-	4	3329-3349
Nnu-miR2673	CCUCUUCCUCUUCCUCUUCCA	NNU_02141-RA	Similar to GTE10: Transcription factor GTE10 (Arabidopsis thaliana)	4	3329-3349
Nnu-miR2673	CCUCUUCCUCUUCCUCUUCCA	NNU_01835-RA	Similar to Top3b: DNA topoisomerase 3-beta-1 (Mus musculus)	1	654-674
Nnu-miR2673	CCUCUUCCUCUUCCUCUUCCA	CUFF.28925.1	-	1	654-674
Nnu-miR2673	CCUCUUCCUCUUCCUCUUCCA	NNU_19780-RA	Similar to crtp1: Crt homolog 1 (Dictyostelium discoideum)	1.5	525-545
Nnu-miR2673	CCUCUUCCUCUUCCUCUUCCA	NNU_15683-RA	Protein of unknown function	2	106-126
Nnu-miR2673	CCUCUUCCUCUUCCUCUUCCA	NNU_23024-RA	Similar to Drap1: Dr1-associated corepressor (Mus musculus)	2	888-908
Nnu-miR2673	CCUCUUCCUCUUCCUCUUCCA	NNU_08159-RA	Similar to Drap1: Dr1-associated corepressor (Mus musculus)	3	924-944
Nnu-miR2673	CCUCUUCCUCUUCCUCUUCCA	NNU_22759-RA	Protein of unknown function	3	326-346
Nnu-miR2673	CCUCUUCCUCUUCCUCUUCCA	NNU_22950-RA	Similar to Slc35a2: UDP-galactose translocator (Mus musculus)	3	170-190
Nnu-miR2673	CCUCUUCCUCUUCCUCUUCCA	CUFF.30189.1	-	3	216-236
Nnu-miR2673	CCUCUUCCUCUUCCUCUUCCA	NNU_10751-RA	Similar to SPAC2E12.03c: Uncharacterized protein C2E12.03c (Schizosaccharomyces pombe (strain ATCC 38366 / 972))	3	939-959
Nnu-miR2673	CCUCUUCCUCUUCCUCUUCCA	NNU_10924-RA	Similar to spt6: Transcription elongation factor spt6 (Emericella nidulans)	3	185-205
Nnu-miR2673	CCUCUUCCUCUUCCUCUUCCA	NNU_22992-RA	Similar to VPS2.1: Vacuolar protein sorting-associated protein 2 homolog 1 (Arabidopsis thaliana)	3.5	326-346
Nnu-miR2673	CCUCUUCCUCUUCCUCUUCCA	CUFF.28583.1	-	3.5	246-266
Nnu-miR2673	CCUCUUCCUCUUCCUCUUCCA	NNU_15339-RA	Similar to ATL29: RING-H2 finger protein ATL29 (Arabidopsis thaliana)	3.5	548-568
Nnu-miR2673	CCUCUUCCUCUUCCUCUUCCA	NNU_24140-RA	Similar to CXIP4: CAX-interacting protein 4 (Arabidopsis thaliana)	3.5	763-783
Nnu-miR2673	CCUCUUCCUCUUCCUCUUCCA	CUFF.30321.1	-	4	183-203
Nnu-miR2673	CCUCUUCCUCUUCCUCUUCCA	NNU_03317-RA	Similar to TAF3: Transcription initiation factor TFIID subunit 3 (Homo sapiens)	4	659-679
Nnu-miR2673	CCUCUUCCUCUUCCUCUUCCA	NNU_22958-RA	Similar to LEGA: Legumin A (Gossypium hirsutum)	4	178-199
Nnu-miR2673	CCUCUUCCUCUUCCUCUUCCA	NNU_10734-RA	Protein of unknown function	4	800-821
Nnu-miR2673	CCUCUUCCUCUUCCUCUUCCA	CUFF.29405.1	-	4	2356-2375
Nnu-miR2673	CCUCUUCCUCUUCCUCUUCCA	NNU_15596-RA	Similar to RPM1: Disease resistance protein RPM1 (Arabidopsis thaliana)	4	2241-2260
Nnu-miR2673	CCUCUUCCUCUUCCUCUUCCA	CUFF.34207.1	-	1	151-172
Nnu-miR2673	CCUCUUCCUCUUCCUCUUCCA	NNU_14070-RA	Similar to Os01g0256900: Probable U6 snRNA-associated Sm-like protein LSm4 (Oryza sativa subsp. japonica)	2.5	363-383
Nnu-miR2673	CCUCUUCCUCUUCCUCUUCCA	CUFF.33525.2	-	2.5	833-853
Nnu-miR2673	CCUCUUCCUCUUCCUCUUCCA	NNU_06981-RA	Similar to 73: Immediate-early protein (Saimiriine herpesvirus 2 (strain 11))	2.5	898-918
Nnu-miR2673	CCUCUUCCUCUUCCUCUUCCA	CUFF.33327.1	-	2.5	2197-2217
Nnu-miR2673	CCUCUUCCUCUUCCUCUUCCA	NNU_10143-RA	Similar to Fam169a: Protein FAM169A (Mus musculus)	3	1048-1068
Nnu-miR2673	CCUCUUCCUCUUCCUCUUCCA	CUFF.34426.1	-	3	1501-1521
Nnu-miR2673	CCUCUUCCUCUUCCUCUUCCA	CUFF.31829.1	-	3.5	129-149
Nnu-miR2673	CCUCUUCCUCUUCCUCUUCCA	CUFF.34491.1	-	3.5	341-361
Nnu-miR2673	CCUCUUCCUCUUCCUCUUCCA	CUFF.33158.1	-	3.5	885-905
Nnu-miR2673	CCUCUUCCUCUUCCUCUUCCA	NNU_05996-RA	Similar to CCR4: Serine/threonine-protein kinase-like protein CCR4 (Arabidopsis thaliana)	3.5	614-634
Nnu-miR2673	CCUCUUCCUCUUCCUCUUCCA	NNU_18305-RA	Similar to Zinc finger protein 1 (Triticum aestivum)	3.5	206-226
Nnu-miR2673	CCUCUUCCUCUUCCUCUUCCA	CUFF.34455.2	-	3.5	759-779
Nnu-miR2673	CCUCUUCCUCUUCCUCUUCCA	NNU_08652-RA	Similar to FIB1: rRNA 2'-O-methyltransferase fibrillarin 1 (Arabidopsis thaliana)	3.5	54-74
Nnu-miR2673	CCUCUUCCUCUUCCUCUUCCA	NNU_10174-RA	Similar to GAUT15: Probable galacturonosyltransferase 15 (Arabidopsis thaliana)	3.5	758-778
Nnu-miR2673	CCUCUUCCUCUUCCUCUUCCA	NNU_08602-RA	Similar to murC: UDP-N-acetylmuramate--L-alanine ligase (Frankia sp. (strain CcI3))	3.5	1006-1026
Nnu-miR2673	CCUCUUCCUCUUCCUCUUCCA	NNU_09152-RA	Similar to znf598: Zinc finger protein 598 (Danio rerio)	3.5	1222-1242
Nnu-miR2673	CCUCUUCCUCUUCCUCUUCCA	NNU_08679-RA	Similar to At1g80330: Gibberellin 3-beta-dioxygenase 4 (Arabidopsis thaliana)	3.5	985-1005
Nnu-miR2673	CCUCUUCCUCUUCCUCUUCCA	NNU_14059-RA	Similar to OsI_27296: Probable E3 ubiquitin-protein ligase BAH1-like 1 (Oryza sativa subsp. indica)	3.5	867-887
Nnu-miR2673	CCUCUUCCUCUUCCUCUUCCA	NNU_19176-RA	Protein of unknown function	4	84-105
Nnu-miR2673	CCUCUUCCUCUUCCUCUUCCA	NNU_09167-RA	Similar to tfip11: Tuftelin-interacting protein 11 (Xenopus laevis)	4	308-328
Nnu-miR2673	CCUCUUCCUCUUCCUCUUCCA	CUFF.32357.1	-	4	633-653
Nnu-miR2673	CCUCUUCCUCUUCCUCUUCCA	NNU_05981-RA	Similar to Os01g0367900: Probable chromatin-remodeling complex ATPase chain (Oryza sativa subsp. japonica)	4	290-311
Nnu-miR2673	CCUCUUCCUCUUCCUCUUCCA	NNU_18993-RA	Similar to gar2: Protein gar2 (Schizosaccharomyces pombe (strain ATCC 38366 / 972))	2	254-274
Nnu-miR2673	CCUCUUCCUCUUCCUCUUCCA	NNU_11480-RA	Similar to ARR1: Two-component response regulator ARR1 (Arabidopsis thaliana)	2.5	825-845
Nnu-miR2673	CCUCUUCCUCUUCCUCUUCCA	CUFF.7791.2	-	2.5	411-431
Nnu-miR2673	CCUCUUCCUCUUCCUCUUCCA	NNU_23312-RA	Similar to Os01g0723500: B3 domain-containing protein Os01g0723500 (Oryza sativa subsp. japonica)	2.5	411-431
Nnu-miR2673	CCUCUUCCUCUUCCUCUUCCA	CUFF.6941.1	-	2.5	854-874
Nnu-miR2673	CCUCUUCCUCUUCCUCUUCCA	NNU_12722-RA	Similar to mdn1: Midasin (Dictyostelium discoideum)	3	1198-1218
Nnu-miR2673	CCUCUUCCUCUUCCUCUUCCA	NNU_23419-RA	Similar to DDB_G0287183: Putative uncharacterized protein DDB_G0287183 (Dictyostelium discoideum)	3.5	300-320
Nnu-miR2673	CCUCUUCCUCUUCCUCUUCCA	NNU_06188-RA	Similar to FAF1: Protein FANTASTIC FOUR 1 (Arabidopsis thaliana)	3.5	824-844
Nnu-miR2673	CCUCUUCCUCUUCCUCUUCCA	NNU_12712-RA	Protein of unknown function	3.5	878-898
Nnu-miR2673	CCUCUUCCUCUUCCUCUUCCA	NNU_09719-RA	Similar to APRR5: Two-component response regulator-like APRR5 (Arabidopsis thaliana)	3.5	309-329
Nnu-miR2673	CCUCUUCCUCUUCCUCUUCCA	CUFF.6632.1	-	4	7-27
Nnu-miR2673	CCUCUUCCUCUUCCUCUUCCA	NNU_16088-RA	Similar to shmt2: Serine hydroxymethyltransferase 2 (Dictyostelium discoideum)	4	227-247
Nnu-miR2673	CCUCUUCCUCUUCCUCUUCCA	CUFF.7533.1	-	4	552-572
Nnu-miR2673	CCUCUUCCUCUUCCUCUUCCA	NNU_23360-RA	Similar to GATA5: GATA transcription factor 5 (Arabidopsis thaliana)	4	200-220
Nnu-miR2673	CCUCUUCCUCUUCCUCUUCCA	NNU_19027-RA	Similar to ABI5: Protein ABSCISIC ACID-INSENSITIVE 5 (Arabidopsis thaliana)	4	1026-1047
Nnu-miR2673	CCUCUUCCUCUUCCUCUUCCA	CUFF.10278.2	-	2	164-184
Nnu-miR2673	CCUCUUCCUCUUCCUCUUCCA	NNU_24384-RA	Similar to PPD: Pheophorbidase (Raphanus sativus)	2	139-159
Nnu-miR2673	CCUCUUCCUCUUCCUCUUCCA	NNU_02900-RA	Similar to ccdc75: Coiled-coil domain-containing protein 75 (Danio rerio)	2	593-613
Nnu-miR2673	CCUCUUCCUCUUCCUCUUCCA	CUFF.8749.1	-	2	797-817
Nnu-miR2673	CCUCUUCCUCUUCCUCUUCCA	NNU_02931-RA	Similar to Actin (Gossypium hirsutum)	2	142-162
Nnu-miR2673	CCUCUUCCUCUUCCUCUUCCA	NNU_02796-RA	Similar to OXI1: Serine/threonine-protein kinase OXI1 (Arabidopsis thaliana)	2.5	1058-1078
Nnu-miR2673	CCUCUUCCUCUUCCUCUUCCA	NNU_24522-RA	Similar to PCMP-A4: Pentatricopeptide repeat-containing protein At1g14470 (Arabidopsis thaliana)	2.5	2036-2056
Nnu-miR2673	CCUCUUCCUCUUCCUCUUCCA	NNU_18462-RA	Similar to Alba-like protein C9orf23 homolog (Mus musculus)	3	821-841
Nnu-miR2673	CCUCUUCCUCUUCCUCUUCCA	NNU_09515-RA	Similar to SNRNP200: U5 small nuclear ribonucleoprotein 200 kDa helicase (Homo sapiens)	3	782-802
Nnu-miR2673	CCUCUUCCUCUUCCUCUUCCA	CUFF.8959.1	-	3	794-813
Nnu-miR2673	CCUCUUCCUCUUCCUCUUCCA	NNU_03087-RA	Similar to faf2-b: FAS-associated factor 2-B (Xenopus laevis)	3	710-729
Nnu-miR2673	CCUCUUCCUCUUCCUCUUCCA	NNU_04827-RA	Similar to RPL12: 60S ribosomal protein L12 (Prunus armeniaca)	3.5	233-253
Nnu-miR2673	CCUCUUCCUCUUCCUCUUCCA	NNU_06549-RA	Similar to GRP-2: Glycine-rich protein 2 (Nicotiana sylvestris)	3.5	74-94
Nnu-miR2673	CCUCUUCCUCUUCCUCUUCCA	NNU_03010-RA	Protein of unknown function	3.5	174-194
Nnu-miR2673	CCUCUUCCUCUUCCUCUUCCA	NNU_09552-RA	Protein of unknown function	3.5	615-635
Nnu-miR2673	CCUCUUCCUCUUCCUCUUCCA	NNU_06698-RA	Similar to LOI1: Pentatricopeptide repeat-containing protein At4g14850 (Arabidopsis thaliana)	3.5	2184-2204
Nnu-miR2673	CCUCUUCCUCUUCCUCUUCCA	NNU_18492-RA	Similar to Dcaf8: DDB1- and CUL4-associated factor 8 (Mus musculus)	3.5	682-702
Nnu-miR2673	CCUCUUCCUCUUCCUCUUCCA	NNU_04774-RA	Similar to AXP83.9: Axonemal 84 kDa protein (Ciona intestinalis)	3.5	1181-1201
Nnu-miR2673	CCUCUUCCUCUUCCUCUUCCA	CUFF.9793.1	-	3.5	682-702
Nnu-miR2673	CCUCUUCCUCUUCCUCUUCCA	NNU_02849-RA	Protein of unknown function	3.5	125-145
Nnu-miR2673	CCUCUUCCUCUUCCUCUUCCA	NNU_02983-RA	Similar to CCR4-2: Carbon catabolite repressor protein 4 homolog 2 (Arabidopsis thaliana)	3.5	896-915
Nnu-miR2673	CCUCUUCCUCUUCCUCUUCCA	CUFF.8846.2	-	3.5	896-915
Nnu-miR2673	CCUCUUCCUCUUCCUCUUCCA	CUFF.9106.2	-	3.5	1425-1446
Nnu-miR2673	CCUCUUCCUCUUCCUCUUCCA	CUFF.9106.1	-	3.5	1227-1248
Nnu-miR2673	CCUCUUCCUCUUCCUCUUCCA	NNU_06535-RA	Similar to ICR1: Interactor of constitutive active ROPs 1 (Arabidopsis thaliana)	3.5	1230-1251
Nnu-miR2673	CCUCUUCCUCUUCCUCUUCCA	CUFF.10805.1	-	4	86-105
Nnu-miR2673	CCUCUUCCUCUUCCUCUUCCA	NNU_06741-RA	Similar to TIC: Protein TIME FOR COFFEE (Arabidopsis thaliana)	4	855-875
Nnu-miR2673	CCUCUUCCUCUUCCUCUUCCA	CUFF.9375.1	-	4	855-875
Nnu-miR2673	CCUCUUCCUCUUCCUCUUCCA	NNU_04956-RA	Similar to At4g27220: Probable disease resistance protein At4g27220 (Arabidopsis thaliana)	4	3172-3192
Nnu-miR2673	CCUCUUCCUCUUCCUCUUCCA	CUFF.11088.2	-	4	3249-3269
Nnu-miR2673	CCUCUUCCUCUUCCUCUUCCA	NNU_04804-RA	Similar to GARP: Glutamic acid-rich protein (Plasmodium falciparum (isolate FC27 / Papua New Guinea))	4	1262-1282
Nnu-miR2673	CCUCUUCCUCUUCCUCUUCCA	NNU_16562-RA	Similar to At3g50690: Acidic leucine-rich nuclear phosphoprotein 32-related protein (Arabidopsis thaliana)	1.5	1235-1255
Nnu-miR2673	CCUCUUCCUCUUCCUCUUCCA	CUFF.3679.1	-	1.5	1580-1600
Nnu-miR2673	CCUCUUCCUCUUCCUCUUCCA	NNU_17052-RA	Similar to EIF5B: Eukaryotic translation initiation factor 5B (Homo sapiens)	1.5	455-475
Nnu-miR2673	CCUCUUCCUCUUCCUCUUCCA	NNU_25982-RA	Similar to FAM9A: Protein FAM9A (Homo sapiens)	3	307-327
Nnu-miR2673	CCUCUUCCUCUUCCUCUUCCA	NNU_15745-RA	Similar to api5: Apoptosis inhibitor 5 homolog (Dictyostelium discoideum)	3	744-764
Nnu-miR2673	CCUCUUCCUCUUCCUCUUCCA	NNU_16265-RA	Similar to rsbQ: Sigma factor sigB regulation protein rsbQ (Bacillus subtilis)	3	238-258
Nnu-miR2673	CCUCUUCCUCUUCCUCUUCCA	CUFF.3326.1	-	3	348-368
Nnu-miR2673	CCUCUUCCUCUUCCUCUUCCA	NNU_01187-RA	Similar to SF3B2: Splicing factor 3B subunit 2 (Homo sapiens)	3	1428-1448
Nnu-miR2673	CCUCUUCCUCUUCCUCUUCCA	NNU_22447-RA	Similar to DDB_G0272472: Calponin homology domain-containing protein DDB_G0272472 (Dictyostelium discoideum)	3	781-801
Nnu-miR2673	CCUCUUCCUCUUCCUCUUCCA	NNU_22469-RA	Similar to CENPB: Major centromere autoantigen B (Cricetulus griseus)	3.5	873-893
Nnu-miR2673	CCUCUUCCUCUUCCUCUUCCA	NNU_08508-RA	Similar to EBF2: Transcription factor COE2 (Homo sapiens)	3.5	1272-1292
Nnu-miR2673	CCUCUUCCUCUUCCUCUUCCA	NNU_10278-RA	Similar to Tra2a: Transformer-2 protein homolog alpha (Mus musculus)	3.5	1364-1384
Nnu-miR2673	CCUCUUCCUCUUCCUCUUCCA	CUFF.3364.1	-	3.5	1127-1146
Nnu-miR2673	CCUCUUCCUCUUCCUCUUCCA	NNU_22516-RA	Similar to MBD8: Methyl-CpG-binding domain-containing protein 8 (Arabidopsis thaliana)	3.5	679-699
Nnu-miR2673	CCUCUUCCUCUUCCUCUUCCA	NNU_10330-RA	Similar to DDB_G0284459: Uncharacterized protein DDB_G0284459 (Dictyostelium discoideum)	3.5	3071-3091
Nnu-miR2673	CCUCUUCCUCUUCCUCUUCCA	NNU_25940-RA	Similar to VHS3: Phosphopantothenoylcysteine decarboxylase subunit VHS3 (Saccharomyces cerevisiae (strain ATCC 204508 / S288c))	4	122-142
Nnu-miR2673	CCUCUUCCUCUUCCUCUUCCA	NNU_12835-RA	Similar to AP4M1: AP-4 complex subunit mu-1 (Bos taurus)	4	67-88
Nnu-miR2673	CCUCUUCCUCUUCCUCUUCCA	NNU_00646-RA	Similar to CDC5: Cell division cycle 5-like protein (Arabidopsis thaliana)	4	598-618
Nnu-miR2673	CCUCUUCCUCUUCCUCUUCCA	NNU_10369-RA	Similar to trc: Serine/threonine-protein kinase tricorner (Drosophila pseudoobscura pseudoobscura)	4	1129-1149
Nnu-miR2673	CCUCUUCCUCUUCCUCUUCCA	NNU_01194-RA	Similar to Polyphenol oxidase%2C chloroplastic (Malus domestica)	4	1666-1686
Nnu-miR2673	CCUCUUCCUCUUCCUCUUCCA	NNU_17165-RA	Similar to Polyphenol oxidase%2C chloroplastic (Vitis vinifera)	4	1394-1414
Nnu-miR2673	CCUCUUCCUCUUCCUCUUCCA	CUFF.3743.1	-	4	1454-1474
Nnu-miR2673	CCUCUUCCUCUUCCUCUUCCA	NNU_08559-RA	Similar to lig1: DNA ligase 1 (Dictyostelium discoideum)	4	5150-5170
Nnu-miR2673	CCUCUUCCUCUUCCUCUUCCA	NNU_00129-RA	Similar to At4g37250: Probable LRR receptor-like serine/threonine-protein kinase At4g37250 (Arabidopsis thaliana)	4	1812-1832
Nnu-miR2673	CCUCUUCCUCUUCCUCUUCCA	NNU_02618-RA	Similar to FBX5: Protein ARABIDILLO 1 (Arabidopsis thaliana)	1.5	547-567
Nnu-miR2673	CCUCUUCCUCUUCCUCUUCCA	NNU_10501-RA	Similar to msh3: DNA mismatch repair protein Msh3 (Dictyostelium discoideum)	2.5	806-826
Nnu-miR2673	CCUCUUCCUCUUCCUCUUCCA	NNU_04099-RA	Similar to PUB33: U-box domain-containing protein 33 (Arabidopsis thaliana)	2.5	860-880
Nnu-miR2673	CCUCUUCCUCUUCCUCUUCCA	NNU_16705-RA	Similar to MYT1: Myelin transcription factor 1 (Homo sapiens)	2.5	443-463
Nnu-miR2673	CCUCUUCCUCUUCCUCUUCCA	NNU_04089-RA	Similar to Rpp25: Ribonuclease P protein subunit p25 (Mus musculus)	3	398-418
Nnu-miR2673	CCUCUUCCUCUUCCUCUUCCA	CUFF.2270.1	-	3	428-447
Nnu-miR2673	CCUCUUCCUCUUCCUCUUCCA	NNU_09301-RA	Similar to CLASRP: CLK4-associating serine/arginine rich protein (Homo sapiens)	3	1272-1292
Nnu-miR2673	CCUCUUCCUCUUCCUCUUCCA	NNU_04079-RA	Similar to At2g02240: F-box protein At2g02240 (Arabidopsis thaliana)	3.5	624-644
Nnu-miR2673	CCUCUUCCUCUUCCUCUUCCA	NNU_23057-RA	Similar to CNGC8: Putative cyclic nucleotide-gated ion channel 8 (Arabidopsis thaliana)	3.5	977-997
Nnu-miR2673	CCUCUUCCUCUUCCUCUUCCA	NNU_10492-RA	Similar to GDI1: Rho GDP-dissociation inhibitor 1 (Arabidopsis thaliana)	3.5	50-70
Nnu-miR2673	CCUCUUCCUCUUCCUCUUCCA	NNU_20349-RA	Similar to RH42: DEAD-box ATP-dependent RNA helicase 42 (Arabidopsis thaliana)	3.5	282-302
Nnu-miR2673	CCUCUUCCUCUUCCUCUUCCA	CUFF.312.1	-	3.5	860-880
Nnu-miR2673	CCUCUUCCUCUUCCUCUUCCA	NNU_16403-RA	Similar to HDT3: Histone deacetylase HDT3 (Arabidopsis thaliana)	3.5	467-487
Nnu-miR2673	CCUCUUCCUCUUCCUCUUCCA	CUFF.2540.1	-	3.5	282-302
Nnu-miR2673	CCUCUUCCUCUUCCUCUUCCA	NNU_16194-RA	Similar to SF3B2: Splicing factor 3B subunit 2 (Homo sapiens)	3.5	854-874
Nnu-miR2673	CCUCUUCCUCUUCCUCUUCCA	CUFF.1795.1	-	3.5	854-874
Nnu-miR2673	CCUCUUCCUCUUCCUCUUCCA	NNU_09408-RA	Similar to At4g03230: G-type lectin S-receptor-like serine/threonine-protein kinase At4g03230 (Arabidopsis thaliana)	3.5	739-759
Nnu-miR2673	CCUCUUCCUCUUCCUCUUCCA	CUFF.693.1	-	3.5	707-728
Nnu-miR2673	CCUCUUCCUCUUCCUCUUCCA	NNU_20374-RA	Similar to ORF106: Putative apoptosis inhibitor ORF106 (Ostreid herpesvirus 1 (isolate France))	4	573-593
Nnu-miR2673	CCUCUUCCUCUUCCUCUUCCA	NNU_10471-RA	Similar to Dctpp1: dCTP pyrophosphatase 1 (Rattus norvegicus)	4	233-253
Nnu-miR2673	CCUCUUCCUCUUCCUCUUCCA	CUFF.2750.1	-	4	371-391
Nnu-miR2673	CCUCUUCCUCUUCCUCUUCCA	CUFF.653.1	-	4	551-571
Nnu-miR2673	CCUCUUCCUCUUCCUCUUCCA	CUFF.85.1	-	4	541-561
Nnu-miR2673	CCUCUUCCUCUUCCUCUUCCA	NNU_20396-RA	Protein of unknown function	4	359-378
Nnu-miR2673	CCUCUUCCUCUUCCUCUUCCA	NNU_11186-RA	Similar to DI19-1: Protein DEHYDRATION-INDUCED 19 (Oryza sativa subsp. japonica)	4	81-101
Nnu-miR2673	CCUCUUCCUCUUCCUCUUCCA	CUFF.2493.1	-	4	520-539
Nnu-miR2673	CCUCUUCCUCUUCCUCUUCCA	CUFF.1285.2	-	4	41-60
Nnu-miR2673	CCUCUUCCUCUUCCUCUUCCA	NNU_10611-RA	Similar to Myo5b: Myosin-Vb (Mus musculus)	4	41-60
Nnu-miR2673	CCUCUUCCUCUUCCUCUUCCA	CUFF.483.1	-	4	746-765
Nnu-miR2673	CCUCUUCCUCUUCCUCUUCCA	CUFF.2794.1	-	4	273-292
Nnu-miR2673	CCUCUUCCUCUUCCUCUUCCA	NNU_09273-RA	Similar to WAKL6: Wall-associated receptor kinase-like 6 (Arabidopsis thaliana)	1.5	38-58
Nnu-miR2673	CCUCUUCCUCUUCCUCUUCCA	NNU_09277-RA	Similar to WAKL6: Wall-associated receptor kinase-like 6 (Arabidopsis thaliana)	1.5	101-121
Nnu-miR2673	CCUCUUCCUCUUCCUCUUCCA	NNU_05279-RA	Similar to At4g01020: Putative uncharacterized protein At4g01020%2C chloroplastic (Arabidopsis thaliana)	1.5	12-32
Nnu-miR2673	CCUCUUCCUCUUCCUCUUCCA	NNU_08095-RA	Protein of unknown function	2.5	724-744
Nnu-miR2673	CCUCUUCCUCUUCCUCUUCCA	NNU_13812-RA	Similar to PRPF40A: Pre-mRNA-processing factor 40 homolog A (Homo sapiens)	2.5	2093-2113
Nnu-miR2673	CCUCUUCCUCUUCCUCUUCCA	NNU_13655-RA	Similar to GID2: F-box protein GID2 (Arabidopsis thaliana)	3	71-91
Nnu-miR2673	CCUCUUCCUCUUCCUCUUCCA	NNU_13392-RA	Similar to MBD8: Methyl-CpG-binding domain-containing protein 8 (Arabidopsis thaliana)	3	782-802
Nnu-miR2673	CCUCUUCCUCUUCCUCUUCCA	NNU_13597-RA	Similar to EIF5B: Eukaryotic translation initiation factor 5B (Homo sapiens)	3	946-966
Nnu-miR2673	CCUCUUCCUCUUCCUCUUCCA	NNU_05423-RA	Similar to uafA: Uro-adherence factor A (Staphylococcus saprophyticus subsp. saprophyticus (strain ATCC 15305 / DSM 20229))	3	617-637
Nnu-miR2673	CCUCUUCCUCUUCCUCUUCCA	NNU_13748-RA	Similar to CHGB: Secretogranin-1 (Sus scrofa)	3.5	171-192
Nnu-miR2673	CCUCUUCCUCUUCCUCUUCCA	NNU_20257-RA	Similar to xnp-1: Transcriptional regulator ATRX homolog (Caenorhabditis elegans)	3.5	587-607
Nnu-miR2673	CCUCUUCCUCUUCCUCUUCCA	NNU_13687-RA	Similar to TTC1: Tetratricopeptide repeat protein 1 (Homo sapiens)	3.5	2677-2697
Nnu-miR2673	CCUCUUCCUCUUCCUCUUCCA	CUFF.27019.1	-	4	445-465
Nnu-miR2673	CCUCUUCCUCUUCCUCUUCCA	CUFF.27412.2	-	4	279-299
Nnu-miR2673	CCUCUUCCUCUUCCUCUUCCA	CUFF.26077.2	-	4	178-198
Nnu-miR2673	CCUCUUCCUCUUCCUCUUCCA	NNU_13253-RA	Similar to XRI1: Protein XRI1 (Arabidopsis thaliana)	4	373-393
Nnu-miR2673	CCUCUUCCUCUUCCUCUUCCA	NNU_10570-RA	Similar to ZCCHC13: Zinc finger CCHC domain-containing protein 13 (Homo sapiens)	4	602-622
Nnu-miR2673	CCUCUUCCUCUUCCUCUUCCA	NNU_08144-RA	Similar to BLLF1: Envelope glycoprotein GP350 (Epstein-Barr virus (strain B95-8))	4	976-997
Nnu-miR2673	CCUCUUCCUCUUCCUCUUCCA	CUFF.14658.2	-	2	437-457
Nnu-miR2673	CCUCUUCCUCUUCCUCUUCCA	NNU_26270-RA	Similar to TDRD3: Tudor domain-containing protein 3 (Gallus gallus)	2	1412-1432
Nnu-miR2673	CCUCUUCCUCUUCCUCUUCCA	NNU_25257-RA	Similar to Nucleoplasmin-like protein NO29 (Xenopus laevis)	2	1090-1110
Nnu-miR2673	CCUCUUCCUCUUCCUCUUCCA	NNU_26199-RA	Similar to HSFC1: Heat stress transcription factor C-1 (Arabidopsis thaliana)	2.5	344-364
Nnu-miR2673	CCUCUUCCUCUUCCUCUUCCA	NNU_05116-RA	Similar to VPS2.1: Vacuolar protein sorting-associated protein 2 homolog 1 (Arabidopsis thaliana)	2.5	982-1002
Nnu-miR2673	CCUCUUCCUCUUCCUCUUCCA	NNU_16962-RA	Similar to RABC2A: Ras-related protein RABC2a (Arabidopsis thaliana)	2.5	331-351
Nnu-miR2673	CCUCUUCCUCUUCCUCUUCCA	NNU_20916-RA	Similar to Abcf1: ATP-binding cassette sub-family F member 1 (Mus musculus)	3	497-517
Nnu-miR2673	CCUCUUCCUCUUCCUCUUCCA	NNU_11874-RA	Similar to At5g26210: PHD finger protein At5g26210 (Arabidopsis thaliana)	3	1053-1073
Nnu-miR2673	CCUCUUCCUCUUCCUCUUCCA	CUFF.15177.1	-	3	1053-1073
Nnu-miR2673	CCUCUUCCUCUUCCUCUUCCA	CUFF.16451.1	-	3.5	222-242
Nnu-miR2673	CCUCUUCCUCUUCCUCUUCCA	CUFF.15060.1	-	3.5	184-204
Nnu-miR2673	CCUCUUCCUCUUCCUCUUCCA	NNU_17003-RA	Similar to ATL57: RING-H2 finger protein ATL57 (Arabidopsis thaliana)	3.5	686-706
Nnu-miR2673	CCUCUUCCUCUUCCUCUUCCA	NNU_20932-RA	Similar to Mitotic apparatus protein p62 (Lytechinus pictus)	3.5	941-961
Nnu-miR2673	CCUCUUCCUCUUCCUCUUCCA	NNU_25491-RA	Protein of unknown function	3.5	590-610
Nnu-miR2673	CCUCUUCCUCUUCCUCUUCCA	NNU_21809-RA	Protein of unknown function	3.5	707-727
Nnu-miR2673	CCUCUUCCUCUUCCUCUUCCA	NNU_26227-RA	Similar to F23B12.7: Uncharacterized protein F23B12.7 (Caenorhabditis elegans)	3.5	170-190
Nnu-miR2673	CCUCUUCCUCUUCCUCUUCCA	CUFF.16440.1	-	3.5	1414-1434
Nnu-miR2673	CCUCUUCCUCUUCCUCUUCCA	NNU_25262-RA	Similar to At1g30440: BTB/POZ domain-containing protein At1g30440 (Arabidopsis thaliana)	3.5	197-217
Nnu-miR2673	CCUCUUCCUCUUCCUCUUCCA	CUFF.14735.1	-	3.5	680-700
Nnu-miR2673	CCUCUUCCUCUUCCUCUUCCA	CUFF.15445.2	-	3.5	197-217
Nnu-miR2673	CCUCUUCCUCUUCCUCUUCCA	NNU_25656-RA	Similar to SKIP22: F-box protein SKIP22 (Arabidopsis thaliana)	3.5	1270-1290
Nnu-miR2673	CCUCUUCCUCUUCCUCUUCCA	NNU_10975-RA	Similar to At1g80120: Protein LURP-one-related 5 (Arabidopsis thaliana)	4	488-508
Nnu-miR2673	CCUCUUCCUCUUCCUCUUCCA	NNU_16943-RA	Similar to MCH1: Probable transporter MCH1 (Yarrowia lipolytica (strain CLIB 122 / E 150))	4	835-855
Nnu-miR2673	CCUCUUCCUCUUCCUCUUCCA	NNU_11922-RA	Similar to NGR_a02340: Uncharacterized protein y4nH (Rhizobium sp. (strain NGR234))	4	513-533
Nnu-miR2673	CCUCUUCCUCUUCCUCUUCCA	NNU_05131-RA	Similar to At5g26210: PHD finger protein At5g26210 (Arabidopsis thaliana)	4	586-606
Nnu-miR2673	CCUCUUCCUCUUCCUCUUCCA	NNU_11983-RA	Similar to Grwd1: Glutamate-rich WD repeat-containing protein 1 (Mus musculus)	4	1400-1420
Nnu-miR2673	CCUCUUCCUCUUCCUCUUCCA	NNU_11976-RA	Similar to RHD3: Protein ROOT HAIR DEFECTIVE 3 (Oryza sativa subsp. japonica)	4	518-537
Nnu-miR2673	CCUCUUCCUCUUCCUCUUCCA	NNU_25650-RA	Similar to Squalene monooxygenase (Panax ginseng)	4	264-283
Nnu-miR2950a	UUCCAUCUCUUGCACACUGGA	NNU_05656-RA	Similar to At1g06800: Phospholipase A1-Igamma1%2C chloroplastic (Arabidopsis thaliana)	3.5	262-282
Nnu-miR2950a	UUCCAUCUCUUGCACACUGGA	CUFF.13262.2	-	3.5	280-300
Nnu-miR2950a	UUCCAUCUCUUGCACACUGGA	NNU_01810-RA	Similar to At1g55270: F-box/kelch-repeat protein At1g55270 (Arabidopsis thaliana)	3.5	758-778
Nnu-miR2950a	UUCCAUCUCUUGCACACUGGA	NNU_05909-RA	Similar to DSPP: Dentin sialophosphoprotein (Homo sapiens)	4	1512-1533
Nnu-miR2950a	UUCCAUCUCUUGCACACUGGA	NNU_21858-RA	Similar to Os01g0549400: DEAD-box ATP-dependent RNA helicase 40 (Oryza sativa subsp. japonica)	4	894-914
Nnu-miR2950a	UUCCAUCUCUUGCACACUGGA	NNU_01018-RA	Similar to CYCL1-1: Cyclin-L1-1 (Oryza sativa subsp. japonica)	3.5	744-763
Nnu-miR2950a	UUCCAUCUCUUGCACACUGGA	CUFF.7802.1	-	0	804-824
Nnu-miR2950a	UUCCAUCUCUUGCACACUGGA	NNU_08545-RA	Similar to VIN3: Protein VERNALIZATION INSENSITIVE 3 (Arabidopsis thaliana)	4	179-198
Nnu-miR2950a	UUCCAUCUCUUGCACACUGGA	NNU_16229-RA	Protein of unknown function	4	364-384
Nnu-miR2950a	UUCCAUCUCUUGCACACUGGA	NNU_19251-RA	Similar to TULP9: Tubby-like F-box protein 9 (Oryza sativa subsp. japonica)	4	228-248
Nnu-miR2950a	UUCCAUCUCUUGCACACUGGA	CUFF.4094.1	-	4	474-494
Nnu-miR2950a	UUCCAUCUCUUGCACACUGGA	CUFF.27356.1	-	2	157-177
Nnu-miR2950a	UUCCAUCUCUUGCACACUGGA	NNU_08114-RA	Similar to obg: GTPase obg (Lactococcus lactis subsp. lactis)	3.5	618-637
Nnu-miR2950a	UUCCAUCUCUUGCACACUGGA	CUFF.27167.1	-	3.5	649-668
Nnu-miR2950a	UUCCAUCUCUUGCACACUGGA	NNU_07976-RA	Similar to At1g03050: Putative clathrin assembly protein At1g03050 (Arabidopsis thaliana)	4	1673-1693
Nnu-miR2950a	UUCCAUCUCUUGCACACUGGA	NNU_16537-RA	Similar to TRAF5: TNF receptor-associated factor 5 (Homo sapiens)	4	505-525
Nnu-miR2950a	UUCCAUCUCUUGCACACUGGA	CUFF.16040.2	-	3	191-211
Nnu-miR2950a	UUCCAUCUCUUGCACACUGGA	NNU_11715-RA	Similar to FBX13: F-box only protein 13 (Arabidopsis thaliana)	3	204-224
Nnu-miR2950a	UUCCAUCUCUUGCACACUGGA	NNU_05016-RA	Similar to FBX13: F-box only protein 13 (Arabidopsis thaliana)	3	1338-1358
Nnu-miR3627a	UUGUCGCAGGAGAGAUGGCAC	CUFF.18269.1	-	4	131-150
Nnu-miR3627a	UUGUCGCAGGAGAGAUGGCAC	NNU_24780-RA	Similar to Os02g0137500: Probable histone acetyltransferase HAC-like 1 (Oryza sativa subsp. japonica)	4	243-264
Nnu-miR3627a	UUGUCGCAGGAGAGAUGGCAC	CUFF.27534.1	-	3.5	537-556
Nnu-miR3948	GGAGUGGGAGUGGGAGGAGGG	NNU_05924-RA	Similar to KAP1: Importin subunit alpha-1 (Arabidopsis thaliana)	3.5	294-315
Nnu-miR3948	GGAGUGGGAGUGGGAGGAGGG	NNU_12431-RA	Similar to RPL10: 50S ribosomal protein L10%2C chloroplastic (Nicotiana tabacum)	2.5	5-24
Nnu-miR3948	GGAGUGGGAGUGGGAGGAGGG	CUFF.17929.1	-	2.5	30-49
Nnu-miR3948	GGAGUGGGAGUGGGAGGAGGG	NNU_18554-RA	Similar to ASA2: Anthranilate synthase component I-2%2C chloroplastic (Arabidopsis thaliana)	4	481-502
Nnu-miR3948	GGAGUGGGAGUGGGAGGAGGG	NNU_13025-RA	Similar to PATL6: Patellin-6 (Arabidopsis thaliana)	2.5	73-94
Nnu-miR3948	GGAGUGGGAGUGGGAGGAGGG	NNU_13149-RA	Similar to PIP2-1: Aquaporin PIP2-1 (Zea mays)	3.5	260-281
Nnu-miR3948	GGAGUGGGAGUGGGAGGAGGG	NNU_17698-RA	Similar to ARF8: Auxin response factor 8 (Arabidopsis thaliana)	3.5	1906-1925
Nnu-miR3948	GGAGUGGGAGUGGGAGGAGGG	CUFF.21595.1	-	3.5	1341-1360
Nnu-miR3948	GGAGUGGGAGUGGGAGGAGGG	CUFF.20288.1	-	4	369-389
Nnu-miR3948	GGAGUGGGAGUGGGAGGAGGG	NNU_23818-RA	Similar to PRKAB1: 5'-AMP-activated protein kinase subunit beta-1 (Fragment) (Sus scrofa)	3.5	33-53
Nnu-miR3948	GGAGUGGGAGUGGGAGGAGGG	NNU_04346-RA	Similar to ENO1: Enolase 1%2C chloroplastic (Arabidopsis thaliana)	4	165-186
Nnu-miR3948	GGAGUGGGAGUGGGAGGAGGG	NNU_24004-RA	Similar to EMB975: Pentatricopeptide repeat-containing protein At2g01860 (Arabidopsis thaliana)	3.5	423-442
Nnu-miR3948	GGAGUGGGAGUGGGAGGAGGG	CUFF.28650.1	-	3.5	536-555
Nnu-miR3948	GGAGUGGGAGUGGGAGGAGGG	CUFF.33201.1	-	4	158-178
Nnu-miR3948	GGAGUGGGAGUGGGAGGAGGG	NNU_18335-RA	Similar to TDR: Leucine-rich repeat receptor-like protein kinase TDR (Arabidopsis thaliana)	4	129-150
Nnu-miR3948	GGAGUGGGAGUGGGAGGAGGG	CUFF.7670.1	-	3	141-160
Nnu-miR3948	GGAGUGGGAGUGGGAGGAGGG	CUFF.8082.3	-	3.5	36-57
Nnu-miR3948	GGAGUGGGAGUGGGAGGAGGG	CUFF.8082.2	-	3.5	36-57
Nnu-miR3948	GGAGUGGGAGUGGGAGGAGGG	NNU_19048-RA	Similar to PAP20: Probable purple acid phosphatase 20 (Arabidopsis thaliana)	4	850-870
Nnu-miR3948	GGAGUGGGAGUGGGAGGAGGG	CUFF.7184.3	-	4	1615-1634
Nnu-miR3948	GGAGUGGGAGUGGGAGGAGGG	NNU_00048-RA	Similar to ARF6: Auxin response factor 6 (Arabidopsis thaliana)	4	1780-1799
Nnu-miR3948	GGAGUGGGAGUGGGAGGAGGG	CUFF.10701.1	-	3.5	1308-1327
Nnu-miR3948	GGAGUGGGAGUGGGAGGAGGG	NNU_04920-RA	Protein of unknown function	3.5	205-225
Nnu-miR3948	GGAGUGGGAGUGGGAGGAGGG	NNU_25973-RA	Similar to ARC5: Dynamin-like protein ARC5 (Arabidopsis thaliana)	3	120-140
Nnu-miR3948	GGAGUGGGAGUGGGAGGAGGG	CUFF.837.1	-	3.5	80-100
Nnu-miR3948	GGAGUGGGAGUGGGAGGAGGG	NNU_13590-RA	Similar to SPT: Transcription factor SPATULA (Arabidopsis thaliana)	3	680-700
Nnu-miR3948	GGAGUGGGAGUGGGAGGAGGG	NNU_05176-RA	Similar to PAS2A: 3-hydroxyacyl-CoA dehydratase PASTICCINO 2A (Oryza sativa subsp. japonica)	3.5	639-659
Nnu-miR3948	GGAGUGGGAGUGGGAGGAGGG	NNU_07930-RA	Similar to glnD: [Protein-PII] uridylyltransferase (Gluconobacter oxydans)	3.5	407-427
Nnu-miR3948	GGAGUGGGAGUGGGAGGAGGG	NNU_23936-RA	Similar to Bp10: L-ascorbate oxidase homolog (Brassica napus)	3.5	77-97
Nnu-miR3948	GGAGUGGGAGUGGGAGGAGGG	NNU_13540-RA	Protein of unknown function	3.5	483-504
Nnu-miR3948	GGAGUGGGAGUGGGAGGAGGG	NNU_13544-RA	Protein of unknown function	3.5	401-422
Nnu-miR3948	GGAGUGGGAGUGGGAGGAGGG	NNU_26435-RA	Similar to ADS3: Palmitoyl-monogalactosyldiacylglycerol delta-7 desaturase%2C chloroplastic (Arabidopsis thaliana)	2	115-136
Nnu-miR3948	GGAGUGGGAGUGGGAGGAGGG	CUFF.16580.2	-	2.5	132-152
Nnu-miR3948	GGAGUGGGAGUGGGAGGAGGG	NNU_26212-RA	Similar to YCK1: Casein kinase I homolog 1 (Saccharomyces cerevisiae (strain ATCC 204508 / S288c))	4	1494-1514
Nnu-miR4414a	AGCUGCUGACUCGCUGGUUCA	NNU_06656-RA	Similar to At4g22758: Uncharacterized protein At4g22758 (Arabidopsis thaliana)	4	56-75
Nnu-miR4414a	AGCUGCUGACUCGCUGGUUCA	CUFF.9234.2	-	4	69-88
Nnu-miR4414a	AGCUGCUGACUCGCUGGUUCA	NNU_25929-RA	Similar to naat-B: Nicotianamine aminotransferase B (Hordeum vulgare)	3	2019-2039
Nnu-miR4414a	AGCUGCUGACUCGCUGGUUCA	NNU_19189-RA	Similar to SHR: Protein SHORT-ROOT (Arabidopsis thaliana)	3.5	1290-1311
Nnu-miR4414a	AGCUGCUGACUCGCUGGUUCA	NNU_11245-RA	Similar to WOX9: WUSCHEL-related homeobox 9 (Arabidopsis thaliana)	4	1163-1183
Nnu-miR4414b	GCUGCUGACUCGCUGGUUCAU	NNU_24992-RA	Similar to lsm12b: Protein LSM12 homolog B (Danio rerio)	4	455-474
Nnu-miR4414b	GCUGCUGACUCGCUGGUUCAU	NNU_01833-RA	Protein of unknown function	4	494-514
Nnu-miR4414b	GCUGCUGACUCGCUGGUUCAU	CUFF.5770.1	-	4	363-384
Nnu-miR4993	AGCGGCGGCUGUGGAGGAUGU	NNU_26643-RA	Similar to AMS: Transcription factor ABORTED MICROSPORES (Arabidopsis thaliana)	4	884-904
Nnu-miR4993	AGCGGCGGCUGUGGAGGAUGU	NNU_12987-RA	Similar to ARA12: Subtilisin-like protease (Arabidopsis thaliana)	4	145-165
Nnu-miR4993	AGCGGCGGCUGUGGAGGAUGU	NNU_18348-RA	Similar to CCD7: Carotenoid cleavage dioxygenase 7%2C chloroplastic (Arabidopsis thaliana)	4	1280-1299
Nnu-miR5227	UGAAGAGAAGAAGAUUGAUGUU	NNU_11638-RA	Similar to RLK1: G-type lectin S-receptor-like serine/threonine-protein kinase RLK1 (Arabidopsis thaliana)	3.5	13-34
Nnu-miR5227	UGAAGAGAAGAAGAUUGAUGUU	NNU_21439-RA	Protein of unknown function	4	769-790
Nnu-miR5227	UGAAGAGAAGAAGAUUGAUGUU	CUFF.24299.1	-	4	229-249
Nnu-miR5227	UGAAGAGAAGAAGAUUGAUGUU	CUFF.29111.1	-	3.5	67-88
Nnu-miR5227	UGAAGAGAAGAAGAUUGAUGUU	CUFF.30332.2	-	4	2395-2416
Nnu-miR5227	UGAAGAGAAGAAGAUUGAUGUU	CUFF.32639.1	-	4	121-143
Nnu-miR5227	UGAAGAGAAGAAGAUUGAUGUU	NNU_06287-RA	Similar to CVP2: Type I inositol-1%2C4%2C5-trisphosphate 5-phosphatase CVP2 (Arabidopsis thaliana)	3.5	637-657
Nnu-miR5227	UGAAGAGAAGAAGAUUGAUGUU	NNU_12723-RA	Similar to Rtl1: Retrotransposon-like protein 1 (Mus musculus)	3.5	792-812
Nnu-miR5227	UGAAGAGAAGAAGAUUGAUGUU	CUFF.11006.1	-	4	38-58
Nnu-miR5227	UGAAGAGAAGAAGAUUGAUGUU	NNU_11224-RA	Protein of unknown function	3	11-32
Nnu-miR5227	UGAAGAGAAGAAGAUUGAUGUU	CUFF.2056.1	-	3.5	397-418
Nnu-miR5227	UGAAGAGAAGAAGAUUGAUGUU	CUFF.2057.1	-	3.5	385-406
Nnu-miR5227	UGAAGAGAAGAAGAUUGAUGUU	CUFF.1704.1	-	3.5	703-723
Nnu-miR5227	UGAAGAGAAGAAGAUUGAUGUU	CUFF.2740.1	-	4	58-79
Nnu-miR5227	UGAAGAGAAGAAGAUUGAUGUU	CUFF.25896.1	-	4	379-400
Nnu-miR5227	UGAAGAGAAGAAGAUUGAUGUU	NNU_08065-RA	Similar to GLU12: Endoglucanase 23 (Oryza sativa subsp. japonica)	4	172-192
Nnu-miR5227	UGAAGAGAAGAAGAUUGAUGUU	CUFF.28152.2	-	4	1610-1632
Nnu-miR5227	UGAAGAGAAGAAGAUUGAUGUU	NNU_13624-RA	Similar to At4g06744: Uncharacterized protein At4g06744 (Arabidopsis thaliana)	4	1315-1337
Nnu-miR5227	UGAAGAGAAGAAGAUUGAUGUU	NNU_22783-RA	Similar to At3g47570: Probable LRR receptor-like serine/threonine-protein kinase At3g47570 (Arabidopsis thaliana)	3.5	787-807
Nnu-miR5227	UGAAGAGAAGAAGAUUGAUGUU	CUFF.16135.1	-	4	249-270
Nnu-miR5227	UGAAGAGAAGAAGAUUGAUGUU	NNU_25564-RA	Similar to PUP3: Purine permease 3 (Arabidopsis thaliana)	4	378-398
Nnu-miR5653	UUGGGUUGAGUUGAGUUGGGUUGG	NNU_01839-RA	Protein of unknown function	0	48-71
Nnu-miR5653	UUGGGUUGAGUUGAGUUGGGUUGG	NNU_08434-RA	Similar to RPL6: 50S ribosomal protein L6%2C chloroplastic (Arabidopsis thaliana)	3	97-120
Nnu-miR5653	UUGGGUUGAGUUGAGUUGGGUUGG	NNU_08556-RA	Similar to sll1737: Ycf60-like protein (Synechocystis sp. (strain ATCC 27184 / PCC 6803 / N-1))	4	144-167
Nnu-miR5653	UUGGGUUGAGUUGAGUUGGGUUGG	CUFF.5076.1	-	4	301-324
Nnu-miR5653	UUGGGUUGAGUUGAGUUGGGUUGG	CUFF.26961.2	-	4	406-430
Nnu-miR5653	UUGGGUUGAGUUGAGUUGGGUUGG	NNU_20112-RA	Protein of unknown function	4	406-430
Nnu-TAS3b	UUCUUGACCUUGUAAGACCUU	NNU_12508-RA	Similar to ARF4: Auxin response factor 4 (Arabidopsis thaliana)	1	2060-2080
Nnu-TAS3b	UUCUUGACCUUGUAAGACCUU	NNU_13192-RA	Similar to ARF4: Auxin response factor 4 (Arabidopsis thaliana)	1	2039-2059
Nnu-TAS3b	UUCUUGACCUUGUAAGACCUU	NNU_22293-RA	Similar to ARF2: Auxin response factor 2 (Arabidopsis thaliana)	1.5	1903-1923
Nnu-TAS3b	UUCUUGACCUUGUAAGACCUU	CUFF.24023.2	-	1.5	1903-1923
Nnu-TAS3b	UUCUUGACCUUGUAAGACCUU	NNU_01939-RA	Similar to ARF2: Auxin response factor 2 (Arabidopsis thaliana)	1.5	2088-2108
Nnu-TAS3b	UUCUUGACCUUGUAAGACCUU	NNU_04499-RA	Similar to leo1: RNA polymerase-associated protein LEO1 (Xenopus laevis)	4	1201-1220
Nnu-TAS3b	UUCUUGACCUUGUAAGACCUU	NNU_23836-RA	Similar to MIMI_R707: Uncharacterized protein R707 (Acanthamoeba polyphaga mimivirus)	4	143-164
Nnu-TAS3b	UUCUUGACCUUGUAAGACCUU	NNU_23837-RA	Similar to MIMI_R707: Uncharacterized protein R707 (Acanthamoeba polyphaga mimivirus)	4	143-164
Nnu-TAS3b	UUCUUGACCUUGUAAGACCUU	NNU_22731-RA	Protein of unknown function	3	73-92
Nnu-TAS3b	UUCUUGACCUUGUAAGACCUU	NNU_13890-RA	Similar to ARF15: Auxin response factor 15 (Oryza sativa subsp. japonica)	1	470-490
Nnu-TAS3b	UUCUUGACCUUGUAAGACCUU	NNU_24178-RA	Similar to ARF2: Auxin response factor 2 (Arabidopsis thaliana)	2	1336-1356
Nnu-TAS3b	UUCUUGACCUUGUAAGACCUU	NNU_05590-RA	Similar to PEPR1: Leucine-rich repeat receptor-like protein kinase PEPR1 (Arabidopsis thaliana)	4	661-681
Nnu-TAS3b	UUCUUGACCUUGUAAGACCUU	NNU_19893-RA	Similar to Histone H1 (Pisum sativum)	4	349-368
Nnu-TAS3b	UUCUUGACCUUGUAAGACCUU	NNU_19897-RA	Similar to Histone H1 (Pisum sativum)	4	484-503
Nnu-TAS3b	UUCUUGACCUUGUAAGACCUU	NNU_06890-RA	Similar to ARF2: Auxin response factor 2 (Arabidopsis thaliana)	2	1402-1422
Nnu-TAS3b	UUCUUGACCUUGUAAGACCUU	CUFF.9075.1	-	4	15-34
Nnu-TAS3b	UUCUUGACCUUGUAAGACCUU	NNU_15762-RA	Similar to ARF2: Auxin response factor 2 (Oryza sativa subsp. japonica)	1	1735-1755
Nnu-TAS3b	UUCUUGACCUUGUAAGACCUU	NNU_14205-RA	Similar to MKS1: Protein MKS1 (Arabidopsis thaliana)	4	158-179
Nnu-TAS3b	UUCUUGACCUUGUAAGACCUU	CUFF.2503.1	-	4	284-304
Nnu-TAS3b	UUCUUGACCUUGUAAGACCUU	NNU_00983-RA	Similar to MKS1: Protein MKS1 (Arabidopsis thaliana)	4	197-218
Nnu-TAS3b	UUCUUGACCUUGUAAGACCUU	CUFF.26801.2	-	4	197-218
Nnu-TAS3b	UUCUUGACCUUGUAAGACCUU	CUFF.26801.3	-	4	197-218
Nnu-TAS3c	UUCUUGGCCUUGUAAGACCCC	NNU_08493-RA	Similar to Embryonic protein DC-8 (Daucus carota)	4	1049-1068
Nnu-TAS3c	UUCUUGGCCUUGUAAGACCCC	NNU_25694-RA	Similar to RPPL1: Putative disease resistance RPP13-like protein 1 (Arabidopsis thaliana)	3.5	1629-1649

## Sheet: Table S6
Additional file 2: Table S6 The targets of novel miRNA predicted in sacred lotus during the seed germination.
Small RNA	SmallRNA_seq	Transcript	Transcript Annotation	Alignment Score	Alignment Range
novel_mir_1	TCTTACGGGTGTCTTCACCTC	NNU_17432-RA	Similar to RKL1: Probable inactive receptor kinase At1g48480 (Arabidopsis thaliana)	3.5	1600-1621
novel_mir_1	TCTTACGGGTGTCTTCACCTC	NNU_12807-RA	Protein of unknown function	3	240-260
novel_mir_1	TCTTACGGGTGTCTTCACCTC	NNU_12805-RA	Similar to N: TMV resistance protein N (Nicotiana glutinosa)	3.5	217-237
novel_mir_10	CTTCCAACCCCGCCCATTCCAT	NNU_13915-RA	Similar to SPAG1: Sperm-associated antigen 1 (Homo sapiens)	4	2545-2565
novel_mir_10	CTTCCAACCCCGCCCATTCCAT	NNU_10213-RA	Protein of unknown function	4	3304-3324
novel_mir_103	TAGACTTGTTTGGGTTTGCCT	NNU_14563-RA	Protein of unknown function	2.5	241-261
novel_mir_103	TAGACTTGTTTGGGTTTGCCT	NNU_03334-RA	Similar to At4g22030: Probable F-box protein At4g22030 (Arabidopsis thaliana)	3.5	712-732
novel_mir_103	TAGACTTGTTTGGGTTTGCCT	NNU_25330-RA	Similar to AFRR: Monodehydroascorbate reductase (Solanum lycopersicum)	3.5	2075-2095
novel_mir_104	TTGCCCATGAGAACTCTGCCC	NNU_24322-RA	Similar to SWR1: Helicase SWR1 (Candida glabrata (strain ATCC 2001 / CBS 138 / JCM 3761 / NBRC 0622 / NRRL Y-65))	3.5	9319-9339
novel_mir_104	TTGCCCATGAGAACTCTGCCC	NNU_03758-RA	Similar to Transcription factor MYB1R1 (Solanum tuberosum)	3.5	1783-1802
novel_mir_104	TTGCCCATGAGAACTCTGCCC	NNU_22201-RA	Similar to At5g63510: Uncharacterized protein At5g63510%2C mitochondrial (Arabidopsis thaliana)	2.5	1415-1435
novel_mir_104	TTGCCCATGAGAACTCTGCCC	NNU_02307-RA	Similar to MOS1: Protein MODIFIER OF SNC1 1 (Arabidopsis thaliana)	4	905-925
novel_mir_104	TTGCCCATGAGAACTCTGCCC	NNU_13249-RA	Protein of unknown function	1.5	619-639
novel_mir_106	GCTTGGACTGAAGGGAGCTCCC	NNU_19613-RA	Similar to NAC072: NAC domain-containing protein 72 (Arabidopsis thaliana)	4	966-986
novel_mir_108	TCGACTGGCGGAACTCGAAG	NNU_17564-RA	Similar to SNRNP25: U11/U12 small nuclear ribonucleoprotein 25 kDa protein (Homo sapiens)	1	367-386
novel_mir_108	TCGACTGGCGGAACTCGAAG	NNU_07518-RA	Protein of unknown function	3	178-197
novel_mir_108	TCGACTGGCGGAACTCGAAG	NNU_02414-RA	Similar to PCMP-H23: Pentatricopeptide repeat-containing protein At3g03580 (Arabidopsis thaliana)	4	418-436
novel_mir_108	TCGACTGGCGGAACTCGAAG	NNU_11688-RA	Protein of unknown function	3.5	248-266
novel_mir_108	TCGACTGGCGGAACTCGAAG	NNU_02288-RA	Similar to PRS3: Ribose-phosphate pyrophosphokinase 3%2C mitochondrial (Spinacia oleracea)	4	1649-1667
novel_mir_108	TCGACTGGCGGAACTCGAAG	NNU_04954-RA	Similar to PCMP-H66: Pentatricopeptide repeat-containing protein At2g15690 (Arabidopsis thaliana)	4	1255-1274
novel_mir_108	TCGACTGGCGGAACTCGAAG	NNU_03441-RA	Protein of unknown function	1.5	248-267
novel_mir_108	TCGACTGGCGGAACTCGAAG	NNU_24847-RA	Protein of unknown function	3.5	379-398
novel_mir_108	TCGACTGGCGGAACTCGAAG	NNU_24848-RA	Protein of unknown function	4	155-174
novel_mir_108	TCGACTGGCGGAACTCGAAG	NNU_00151-RA	Similar to DDB_G0281497: Uncharacterized protein DDB_G0281497 (Dictyostelium discoideum)	4	962-981
novel_mir_11	TTCTGCATTTTTTAGGAATTG	NNU_14456-RA	Similar to At1g50180: Putative disease resistance protein At1g50180 (Arabidopsis thaliana)	3.5	139-159
novel_mir_11	TTCTGCATTTTTTAGGAATTG	NNU_07640-RA	Similar to DDB_G0274487: CTL-like protein DDB_G0274487 (Dictyostelium discoideum)	3.5	2626-2647
novel_mir_11	TTCTGCATTTTTTAGGAATTG	NNU_02137-RA	Similar to sraP: Serine-rich adhesin for platelets (Staphylococcus aureus (strain MSSA476))	3	3961-3980
novel_mir_11	TTCTGCATTTTTTAGGAATTG	NNU_24083-RA	Similar to uafA: Uro-adherence factor A (Staphylococcus saprophyticus subsp. saprophyticus (strain ATCC 15305 / DSM 20229))	3	1163-1182
novel_mir_11	TTCTGCATTTTTTAGGAATTG	NNU_06228-RA	Similar to SDT1: Suppressor of disruption of TFIIS (Saccharomyces cerevisiae (strain ATCC 204508 / S288c))	3	1269-1289
novel_mir_11	TTCTGCATTTTTTAGGAATTG	NNU_04844-RA	Similar to TNPO1: Transportin-1 (Bos taurus)	3	401-420
novel_mir_11	TTCTGCATTTTTTAGGAATTG	NNU_02664-RA	Similar to At1g77330: 1-aminocyclopropane-1-carboxylate oxidase 5 (Arabidopsis thaliana)	4	601-621
novel_mir_11	TTCTGCATTTTTTAGGAATTG	NNU_20638-RA	Similar to edc4: Enhancer of mRNA-decapping protein 4 (Danio rerio)	4	3243-3263
novel_mir_11	TTCTGCATTTTTTAGGAATTG	NNU_20705-RA	Similar to RPPL1: Putative disease resistance RPP13-like protein 1 (Arabidopsis thaliana)	3	1169-1189
novel_mir_11	TTCTGCATTTTTTAGGAATTG	NNU_20709-RA	Similar to RPPL1: Putative disease resistance RPP13-like protein 1 (Arabidopsis thaliana)	3	728-748
novel_mir_11	TTCTGCATTTTTTAGGAATTG	NNU_20704-RA	Similar to RPPL1: Putative disease resistance RPP13-like protein 1 (Arabidopsis thaliana)	3	1037-1057
novel_mir_11	TTCTGCATTTTTTAGGAATTG	NNU_05438-RA	Similar to SPAC22G7.01c: Uncharacterized peptidase C22G7.01c (Schizosaccharomyces pombe (strain ATCC 38366 / 972))	3.5	826-846
novel_mir_11	TTCTGCATTTTTTAGGAATTG	NNU_07865-RA	Similar to modA: Neutral alpha-glucosidase AB (Dictyostelium discoideum)	4	1323-1343
novel_mir_110	TAGATCCATCCCTCCATCTCT	NNU_07483-RA	Similar to At2g03760: Flavonol sulfotransferase-like (Arabidopsis thaliana)	4	121-140
novel_mir_110	TAGATCCATCCCTCCATCTCT	NNU_01929-RA	Similar to ML4: Protein MEI2-like 4 (Oryza sativa subsp. japonica)	3.5	1493-1513
novel_mir_110	TAGATCCATCCCTCCATCTCT	NNU_03542-RA	Similar to HMGB14: High mobility group B protein 14 (Arabidopsis thaliana)	4	367-386
novel_mir_110	TAGATCCATCCCTCCATCTCT	NNU_17957-RA	Similar to HDG11: Homeobox-leucine zipper protein HDG11 (Arabidopsis thaliana)	4	411-432
novel_mir_110	TAGATCCATCCCTCCATCTCT	NNU_24343-RA	Similar to YARS: Tyrosyl-tRNA synthetase (Acanthamoeba polyphaga mimivirus)	4	998-1018
novel_mir_110	TAGATCCATCCCTCCATCTCT	NNU_26252-RA	Similar to DDB_G0286299: Uncharacterized protein DDB_G0286299 (Dictyostelium discoideum)	3.5	2075-2095
novel_mir_115	TTTTTAAATCGGAGTTGAATC	NNU_04952-RA	Similar to FPV151: Probable deoxycytidine kinase FPV151 (Fowlpox virus (strain NVSL))	3	2311-2331
novel_mir_120	TTTGCTTCTCTTAAACAGTCT	NNU_01932-RA	Protein of unknown function	4	422-441
novel_mir_120	TTTGCTTCTCTTAAACAGTCT	NNU_13213-RA	Protein of unknown function	4	76-95
novel_mir_120	TTTGCTTCTCTTAAACAGTCT	NNU_05314-RA	Similar to CYCT1-1: Cyclin-T1-4 (Oryza sativa subsp. japonica)	4	885-904
novel_mir_122	TTGATATATCTTCAAGGAGTC	NNU_14468-RA	Similar to At1g04910: DUF246 domain-containing protein At1g04910 (Arabidopsis thaliana)	4	83-104
novel_mir_122	TTGATATATCTTCAAGGAGTC	NNU_19766-RA	Protein of unknown function	0	3330-3350
novel_mir_122	TTGATATATCTTCAAGGAGTC	NNU_11200-RA	Similar to NST1: Stress response protein NST1 (Cryptococcus neoformans)	3.5	3118-3138
novel_mir_122	TTGATATATCTTCAAGGAGTC	NNU_03276-RA	Similar to GLR2.8: Glutamate receptor 2.8 (Arabidopsis thaliana)	4	2687-2707
novel_mir_123	TGAATTTACAGATCTGAGATT	NNU_12348-RA	Similar to TIP1-3: Aquaporin TIP1-3 (Arabidopsis thaliana)	4	1020-1040
novel_mir_123	TGAATTTACAGATCTGAGATT	NNU_18685-RA	Similar to ULK1: Serine/threonine-protein kinase ULK1 (Homo sapiens)	4	542-561
novel_mir_123	TGAATTTACAGATCTGAGATT	NNU_13139-RA	Similar to ARID1B: AT-rich interactive domain-containing protein 1B (Homo sapiens)	4	375-394
novel_mir_123	TGAATTTACAGATCTGAGATT	NNU_20185-RA	Similar to CENPE: Centromere-associated protein E (Homo sapiens)	3.5	3819-3839
novel_mir_123	TGAATTTACAGATCTGAGATT	NNU_13559-RA	Similar to PPP2R4: Serine/threonine-protein phosphatase 2A activator (Bos taurus)	4	371-390
novel_mir_123	TGAATTTACAGATCTGAGATT	NNU_05412-RA	Similar to PPP2R4: Serine/threonine-protein phosphatase 2A activator (Oryctolagus cuniculus)	4	371-390
novel_mir_125	TCTTGTGTCCAACACCGATGCT	NNU_08260-RA	Similar to LAC14: Laccase-14 (Arabidopsis thaliana)	2.5	1846-1867
novel_mir_125	TCTTGTGTCCAACACCGATGCT	NNU_19707-RA	Similar to At2g35615: Probable aspartic protease At2g35615 (Arabidopsis thaliana)	4	868-889
novel_mir_125	TCTTGTGTCCAACACCGATGCT	NNU_20138-RA	Similar to LAC14: Laccase-14 (Arabidopsis thaliana)	2	1821-1842
novel_mir_13	TTTGGATTGAAGGGAGCTCTA	NNU_14420-RA	Similar to GAM1: Transcription factor GAMYB (Oryza sativa subsp. indica)	3.5	136-156
novel_mir_13	TTTGGATTGAAGGGAGCTCTA	NNU_10896-RA	Similar to GAM1: Transcription factor GAMYB (Oryza sativa subsp. japonica)	3.5	1273-1293
novel_mir_13	TTTGGATTGAAGGGAGCTCTA	NNU_19940-RA	Similar to FER: Receptor-like protein kinase FERONIA (Arabidopsis thaliana)	4	500-521
novel_mir_14	TCAATGGCAGTTCGAAAACCT	NNU_09612-RA	Similar to At4g35230: Probable serine/threonine-protein kinase At4g35230 (Arabidopsis thaliana)	4	1295-1316
novel_mir_15	TCTACTCCTTCCAAACTAAGCCT	NNU_21633-RA	Similar to DHX16: Putative pre-mRNA-splicing factor ATP-dependent RNA helicase DHX16 (Sus scrofa)	3	1829-1851
novel_mir_15	TCTACTCCTTCCAAACTAAGCCT	NNU_12639-RA	Similar to POT1: Potassium transporter 1 (Arabidopsis thaliana)	4	2551-2573
novel_mir_15	TCTACTCCTTCCAAACTAAGCCT	NNU_21402-RA	Similar to At4g26100: Casein kinase I isoform delta-like (Arabidopsis thaliana)	4	2722-2744
novel_mir_15	TCTACTCCTTCCAAACTAAGCCT	NNU_17259-RA	Protein of unknown function	4	880-902
novel_mir_15	TCTACTCCTTCCAAACTAAGCCT	NNU_07245-RA	Similar to BHLH47: Transcription factor bHLH47 (Arabidopsis thaliana)	4	1129-1151
novel_mir_15	TCTACTCCTTCCAAACTAAGCCT	NNU_02085-RA	Similar to ruvbl1: RuvB-like 1 (Danio rerio)	4	2025-2047
novel_mir_15	TCTACTCCTTCCAAACTAAGCCT	NNU_21875-RA	Similar to PAT1: Anthranilate phosphoribosyltransferase%2C chloroplastic (Arabidopsis thaliana)	4	1604-1626
novel_mir_15	TCTACTCCTTCCAAACTAAGCCT	NNU_22154-RA	Protein of unknown function	4	1580-1602
novel_mir_15	TCTACTCCTTCCAAACTAAGCCT	NNU_00744-RA	Similar to ZIP1: Zinc transporter 1 (Arabidopsis thaliana)	4	1399-1421
novel_mir_15	TCTACTCCTTCCAAACTAAGCCT	NNU_18125-RA	Similar to SWEET4: Bidirectional sugar transporter SWEET4 (Oryza sativa subsp. indica)	4	2162-2184
novel_mir_15	TCTACTCCTTCCAAACTAAGCCT	NNU_10178-RA	Similar to ASA2: Anthranilate synthase component I-2%2C chloroplastic (Arabidopsis thaliana)	3	170-192
novel_mir_15	TCTACTCCTTCCAAACTAAGCCT	NNU_13837-RA	Similar to crt: 3-hydroxybutyryl-CoA dehydratase (Clostridium acetobutylicum)	4	1256-1278
novel_mir_15	TCTACTCCTTCCAAACTAAGCCT	NNU_10319-RA	Similar to PTR3-A: Peptide transporter PTR3-A (Arabidopsis thaliana)	3	2147-2169
novel_mir_15	TCTACTCCTTCCAAACTAAGCCT	NNU_15944-RA	Similar to At3g20280: PHD finger protein At3g20280 (Arabidopsis thaliana)	3.5	2762-2784
novel_mir_15	TCTACTCCTTCCAAACTAAGCCT	NNU_11095-RA	Similar to RPL3: 60S ribosomal protein L3 (Oryza sativa subsp. japonica)	4	1539-1561
novel_mir_15	TCTACTCCTTCCAAACTAAGCCT	NNU_20631-RA	Similar to CAX2: Vacuolar cation/proton exchanger 2 (Arabidopsis thaliana)	3.5	2194-2216
novel_mir_15	TCTACTCCTTCCAAACTAAGCCT	NNU_07957-RA	Similar to FOLB1: Dihydroneopterin aldolase (Arabidopsis thaliana)	3	677-699
novel_mir_15	TCTACTCCTTCCAAACTAAGCCT	NNU_20127-RA	Similar to Xyl2: Beta-xylosidase/alpha-L-arabinofuranosidase 2 (Medicago sativa subsp. varia)	3	1422-1444
novel_mir_15	TCTACTCCTTCCAAACTAAGCCT	NNU_25439-RA	Protein of unknown function	3	1623-1645
novel_mir_16	TCTTGTGTCCAACACCGATGC	NNU_08260-RA	Similar to LAC14: Laccase-14 (Arabidopsis thaliana)	2	1847-1867
novel_mir_16	TCTTGTGTCCAACACCGATGC	NNU_24516-RA	Similar to At1g33170: Probable methyltransferase PMT18 (Arabidopsis thaliana)	4	878-897
novel_mir_16	TCTTGTGTCCAACACCGATGC	NNU_19707-RA	Similar to At2g35615: Probable aspartic protease At2g35615 (Arabidopsis thaliana)	3.5	869-889
novel_mir_16	TCTTGTGTCCAACACCGATGC	NNU_16192-RA	Similar to DOF1.4: Dof zinc finger protein DOF1.4 (Arabidopsis thaliana)	4	266-286
novel_mir_16	TCTTGTGTCCAACACCGATGC	NNU_20138-RA	Similar to LAC14: Laccase-14 (Arabidopsis thaliana)	2	1822-1842
novel_mir_16	TCTTGTGTCCAACACCGATGC	NNU_25685-RA	Similar to SPAP32A8.03c: Uncharacterized RING finger protein P32A8.03c (Schizosaccharomyces pombe (strain ATCC 38366 / 972))	4	118-137
novel_mir_18	ACAGAGAAGCAGAGCGGCGGC	NNU_11523-RA	Protein of unknown function	0	745-765
novel_mir_18	ACAGAGAAGCAGAGCGGCGGC	NNU_18665-RA	Similar to SRP40: Suppressor protein SRP40 (Saccharomyces cerevisiae (strain ATCC 204508 / S288c))	4	336-356
novel_mir_18	ACAGAGAAGCAGAGCGGCGGC	NNU_12454-RA	Similar to rbm38: RNA-binding protein 38 (Xenopus tropicalis)	4	181-201
novel_mir_18	ACAGAGAAGCAGAGCGGCGGC	NNU_03654-RA	Similar to At2g44920: Thylakoid lumenal 15 kDa protein 1%2C chloroplastic (Arabidopsis thaliana)	4	252-273
novel_mir_18	ACAGAGAAGCAGAGCGGCGGC	NNU_24957-RA	Similar to PUB19: U-box domain-containing protein 19 (Arabidopsis thaliana)	4	214-233
novel_mir_18	ACAGAGAAGCAGAGCGGCGGC	NNU_15279-RA	Similar to tmem45b: Transmembrane protein 45B (Xenopus laevis)	4	692-711
novel_mir_18	ACAGAGAAGCAGAGCGGCGGC	NNU_06094-RA	Similar to GSH2: Glutathione synthetase%2C chloroplastic (Solanum lycopersicum)	4	7-28
novel_mir_2	AATGTACAGCTGTAGTGTCCT	NNU_17831-RA	Similar to SPBC119.09c: Uncharacterized protein C119.09c (Schizosaccharomyces pombe (strain ATCC 38366 / 972))	4	1133-1152
novel_mir_2	AATGTACAGCTGTAGTGTCCT	NNU_06281-RA	Similar to SDE3: Probable RNA helicase SDE3 (Arabidopsis thaliana)	4	509-529
novel_mir_2	AATGTACAGCTGTAGTGTCCT	NNU_25437-RA	Similar to dbo: Kelch-like protein diablo (Drosophila ananassae)	3.5	818-838
novel_mir_22	CTGGAATTAGAATGAAGGCCT	NNU_18310-RA	Similar to CYCU2-2: Cyclin-U2-2 (Arabidopsis thaliana)	3	972-993
novel_mir_22	CTGGAATTAGAATGAAGGCCT	NNU_23121-RA	Similar to CPSF73-I: Cleavage and polyadenylation specificity factor subunit 3-I (Arabidopsis thaliana)	4	879-898
novel_mir_27	TTGGACTGAAGGGTCACCTAT	NNU_19587-RA	Similar to At5g03980: GDSL esterase/lipase At5g03980 (Arabidopsis thaliana)	4	288-307
novel_mir_27	TTGGACTGAAGGGTCACCTAT	NNU_07696-RA	Similar to MLL2: Histone-lysine N-methyltransferase MLL2 (Homo sapiens)	4	640-659
novel_mir_27	TTGGACTGAAGGGTCACCTAT	NNU_05145-RA	Similar to TCP2: Transcription factor TCP2 (Arabidopsis thaliana)	2	1575-1596
novel_mir_27	TTGGACTGAAGGGTCACCTAT	NNU_00026-RA	Similar to TCP2: Transcription factor TCP2 (Arabidopsis thaliana)	2	2069-2090
novel_mir_27	TTGGACTGAAGGGTCACCTAT	NNU_04736-RA	Similar to At3g50280: Uncharacterized acetyltransferase At3g50280 (Arabidopsis thaliana)	3.5	598-617
novel_mir_27	TTGGACTGAAGGGTCACCTAT	NNU_00229-RA	Similar to TCP4: Transcription factor TCP4 (Arabidopsis thaliana)	3.5	1538-1559
novel_mir_30	CAAAATCCGTTCGAACAGCCT	NNU_03797-RA	Similar to CLTB: Clathrin light chain B (Homo sapiens)	3.5	110-130
novel_mir_30	CAAAATCCGTTCGAACAGCCT	NNU_13103-RA	Similar to PUB44: U-box domain-containing protein 44 (Arabidopsis thaliana)	4	1381-1402
novel_mir_30	CAAAATCCGTTCGAACAGCCT	NNU_02299-RA	Similar to Rbm10: RNA-binding protein 10 (Rattus norvegicus)	4	52-72
novel_mir_30	CAAAATCCGTTCGAACAGCCT	NNU_10652-RA	Similar to GONST3: GDP-mannose transporter GONST3 (Arabidopsis thaliana)	3	5765-5785
novel_mir_31	CAGAGAAGCAGAGCGGCGGC	NNU_11523-RA	Protein of unknown function	0	745-764
novel_mir_31	CAGAGAAGCAGAGCGGCGGC	NNU_11563-RA	Similar to At3g52120: SURP and G-patch domain-containing protein 1-like protein (Arabidopsis thaliana)	4	897-915
novel_mir_31	CAGAGAAGCAGAGCGGCGGC	NNU_18835-RA	Protein of unknown function	2.5	1944-1963
novel_mir_31	CAGAGAAGCAGAGCGGCGGC	NNU_18665-RA	Similar to SRP40: Suppressor protein SRP40 (Saccharomyces cerevisiae (strain ATCC 204508 / S288c))	3	336-355
novel_mir_31	CAGAGAAGCAGAGCGGCGGC	NNU_23753-RA	Similar to glnD: [Protein-PII] uridylyltransferase (Azospirillum brasilense)	4	1290-1309
novel_mir_31	CAGAGAAGCAGAGCGGCGGC	NNU_12454-RA	Similar to rbm38: RNA-binding protein 38 (Xenopus tropicalis)	4	181-200
novel_mir_31	CAGAGAAGCAGAGCGGCGGC	NNU_24957-RA	Similar to PUB19: U-box domain-containing protein 19 (Arabidopsis thaliana)	3	214-232
novel_mir_31	CAGAGAAGCAGAGCGGCGGC	NNU_22021-RA	Similar to PDCD4: Programmed cell death protein 4 (Gallus gallus)	3.5	175-194
novel_mir_31	CAGAGAAGCAGAGCGGCGGC	NNU_00677-RA	Similar to HAK12: Putative potassium transporter 12 (Oryza sativa subsp. japonica)	3.5	662-681
novel_mir_31	CAGAGAAGCAGAGCGGCGGC	NNU_15279-RA	Similar to tmem45b: Transmembrane protein 45B (Xenopus laevis)	3	692-710
novel_mir_31	CAGAGAAGCAGAGCGGCGGC	NNU_08286-RA	Similar to IPT5: Adenylate isopentenyltransferase 5%2C chloroplastic (Arabidopsis thaliana)	4	205-223
novel_mir_31	CAGAGAAGCAGAGCGGCGGC	NNU_06094-RA	Similar to GSH2: Glutathione synthetase%2C chloroplastic (Solanum lycopersicum)	4	7-27
novel_mir_31	CAGAGAAGCAGAGCGGCGGC	NNU_17996-RA	Similar to med18: Mediator of RNA polymerase II transcription subunit 18 (Danio rerio)	4	568-588
novel_mir_31	CAGAGAAGCAGAGCGGCGGC	NNU_09638-RA	Similar to SLY1: SEC1 family transport protein SLY1 (Arabidopsis thaliana)	3.5	607-627
novel_mir_31	CAGAGAAGCAGAGCGGCGGC	NNU_01589-RA	Similar to PER72: Peroxidase 72 (Arabidopsis thaliana)	3.5	109-128
novel_mir_31	CAGAGAAGCAGAGCGGCGGC	NNU_22697-RA	Similar to EPFL1: EPIDERMAL PATTERNING FACTOR-like protein 1 (Arabidopsis thaliana)	4	138-157
novel_mir_31	CAGAGAAGCAGAGCGGCGGC	NNU_01167-RA	Similar to EXPB16: Expansin-B16 (Oryza sativa subsp. japonica)	4	520-540
novel_mir_31	CAGAGAAGCAGAGCGGCGGC	NNU_23175-RA	Similar to GDI1: Rho GDP-dissociation inhibitor 1 (Arabidopsis thaliana)	3	488-506
novel_mir_31	CAGAGAAGCAGAGCGGCGGC	NNU_13566-RA	Protein of unknown function	4	52-70
novel_mir_32	TTCGTTGTCTGTTCGACCTTG	NNU_08323-RA	Similar to MYB46: Transcription factor MYB46 (Arabidopsis thaliana)	2.5	467-486
novel_mir_32	TTCGTTGTCTGTTCGACCTTG	NNU_21023-RA	Similar to MYB3: Transcription factor MYB3 (Arabidopsis thaliana)	3	522-542
novel_mir_32	TTCGTTGTCTGTTCGACCTTG	NNU_05905-RA	Similar to MYB12: Transcription factor MYB12 (Arabidopsis thaliana)	3.5	391-411
novel_mir_32	TTCGTTGTCTGTTCGACCTTG	NNU_07152-RA	Similar to RAX3: Transcription factor RAX3 (Arabidopsis thaliana)	4	340-360
novel_mir_32	TTCGTTGTCTGTTCGACCTTG	NNU_03946-RA	Similar to C1: Anthocyanin regulatory C1 protein (Zea mays)	2.5	393-413
novel_mir_32	TTCGTTGTCTGTTCGACCTTG	NNU_00799-RA	Similar to MYB86: Transcription factor MYB86 (Arabidopsis thaliana)	4	287-306
novel_mir_32	TTCGTTGTCTGTTCGACCTTG	NNU_20881-RA	Similar to C1: Anthocyanin regulatory C1 protein (Zea mays)	3.5	281-300
novel_mir_32	TTCGTTGTCTGTTCGACCTTG	NNU_18347-RA	Similar to C1: Anthocyanin regulatory C1 protein (Zea mays)	4	289-309
novel_mir_32	TTCGTTGTCTGTTCGACCTTG	NNU_18346-RA	Similar to C1: Anthocyanin regulatory C1 protein (Zea mays)	4	289-309
novel_mir_32	TTCGTTGTCTGTTCGACCTTG	NNU_06081-RA	Similar to WER: Transcription factor WER (Arabidopsis thaliana)	3.5	310-330
novel_mir_32	TTCGTTGTCTGTTCGACCTTG	NNU_14337-RA	Similar to MYB39: Transcription factor MYB39 (Arabidopsis thaliana)	4	294-314
novel_mir_32	TTCGTTGTCTGTTCGACCTTG	NNU_03430-RA	Similar to MYB4: Myb-related protein Myb4 (Oryza sativa subsp. japonica)	3.5	391-411
novel_mir_32	TTCGTTGTCTGTTCGACCTTG	NNU_03362-RA	Similar to GAM1: Transcription factor GAMYB (Oryza sativa subsp. indica)	2.5	665-684
novel_mir_32	TTCGTTGTCTGTTCGACCTTG	NNU_04082-RA	Similar to C1: Anthocyanin regulatory C1 protein (Zea mays)	3	394-414
novel_mir_32	TTCGTTGTCTGTTCGACCTTG	NNU_09395-RA	Similar to MYB4: Myb-related protein Myb4 (Oryza sativa subsp. japonica)	4	289-309
novel_mir_32	TTCGTTGTCTGTTCGACCTTG	NNU_11846-RA	Similar to C1: Anthocyanin regulatory C1 protein (Zea mays)	2.5	233-252
novel_mir_32	TTCGTTGTCTGTTCGACCTTG	NNU_11844-RA	Similar to C1: Anthocyanin regulatory C1 protein (Zea mays)	2.5	326-345
novel_mir_32	TTCGTTGTCTGTTCGACCTTG	NNU_05108-RA	Similar to C1: Anthocyanin regulatory C1 protein (Zea mays)	2.5	391-410
novel_mir_32	TTCGTTGTCTGTTCGACCTTG	NNU_05105-RA	Similar to Myb-related protein Zm38 (Zea mays)	2.5	395-414
novel_mir_32	TTCGTTGTCTGTTCGACCTTG	NNU_11837-RA	Similar to TT2: Transcription factor TT2 (Arabidopsis thaliana)	4	295-315
novel_mir_32	TTCGTTGTCTGTTCGACCTTG	NNU_11845-RA	Similar to C1: Anthocyanin regulatory C1 protein (Zea mays)	4	290-309
novel_mir_32	TTCGTTGTCTGTTCGACCTTG	NNU_20943-RA	Similar to MYB86: Transcription factor MYB86 (Arabidopsis thaliana)	4	437-456
novel_mir_33	TTTCCCACACCGCCCATTCCTA	NNU_04937-RA	Similar to At4g27190: Disease resistance protein At4g27190 (Arabidopsis thaliana)	2.5	610-632
novel_mir_34	TTTCCGATCCCACCCATACCTA	NNU_08648-RA	Similar to N: TMV resistance protein N (Nicotiana glutinosa)	4	2207-2227
novel_mir_34	TTTCCGATCCCACCCATACCTA	NNU_20707-RA	Similar to RPPL1: Putative disease resistance RPP13-like protein 1 (Arabidopsis thaliana)	4	683-704
novel_mir_36	CTTGGATTGAAGGGAGCTCC	NNU_14420-RA	Similar to GAM1: Transcription factor GAMYB (Oryza sativa subsp. indica)	4	137-156
novel_mir_36	CTTGGATTGAAGGGAGCTCC	NNU_11552-RA	Similar to PCMP-E102: Pentatricopeptide repeat-containing protein At5g42450%2C mitochondrial (Arabidopsis thaliana)	4	99-119
novel_mir_36	CTTGGATTGAAGGGAGCTCC	NNU_14459-RA	Similar to purU: Formyltetrahydrofolate deformylase (Bacillus subtilis)	4	56-74
novel_mir_36	CTTGGATTGAAGGGAGCTCC	NNU_07643-RA	Similar to alx-1: Apoptosis-linked gene 2-interacting protein X 1 (Caenorhabditis elegans)	3.5	1397-1416
novel_mir_36	CTTGGATTGAAGGGAGCTCC	NNU_01859-RA	Similar to acsA: Acetyl-coenzyme A synthetase (Parvibaculum lavamentivorans (strain DS-1 / DSM 13023 / NCIMB 13966))	4	49-68
novel_mir_36	CTTGGATTGAAGGGAGCTCC	NNU_01862-RA	Similar to acsA: Acetyl-coenzyme A synthetase (Parvibaculum lavamentivorans (strain DS-1 / DSM 13023 / NCIMB 13966))	4	2089-2108
novel_mir_36	CTTGGATTGAAGGGAGCTCC	NNU_10896-RA	Similar to GAM1: Transcription factor GAMYB (Oryza sativa subsp. japonica)	3	1274-1293
novel_mir_36	CTTGGATTGAAGGGAGCTCC	NNU_14757-RA	Similar to At1g06620: 1-aminocyclopropane-1-carboxylate oxidase homolog 1 (Arabidopsis thaliana)	3.5	1211-1229
novel_mir_36	CTTGGATTGAAGGGAGCTCC	NNU_15849-RA	Similar to GAM1: Transcription factor GAMYB (Oryza sativa subsp. indica)	3	876-895
novel_mir_36	CTTGGATTGAAGGGAGCTCC	NNU_12838-RA	Similar to UBP16: Ubiquitin carboxyl-terminal hydrolase 16 (Arabidopsis thaliana)	4	317-336
novel_mir_36	CTTGGATTGAAGGGAGCTCC	NNU_09928-RA	Protein of unknown function	4	786-805
novel_mir_36	CTTGGATTGAAGGGAGCTCC	NNU_15722-RA	Similar to PAN1: Actin cytoskeleton-regulatory complex protein PAN1 (Magnaporthe oryzae (strain 70-15 / FGSC 8958))	4	1265-1284
novel_mir_36	CTTGGATTGAAGGGAGCTCC	NNU_19613-RA	Similar to NAC072: NAC domain-containing protein 72 (Arabidopsis thaliana)	4	967-985
novel_mir_36	CTTGGATTGAAGGGAGCTCC	NNU_14961-RA	Similar to VP1: Regulatory protein viviparous-1 (Zea mays)	4	1171-1189
novel_mir_36	CTTGGATTGAAGGGAGCTCC	NNU_11093-RA	Similar to uafA: Uro-adherence factor A (Staphylococcus saprophyticus subsp. saprophyticus (strain ATCC 15305 / DSM 20229))	4	2120-2138
novel_mir_36	CTTGGATTGAAGGGAGCTCC	NNU_03362-RA	Similar to GAM1: Transcription factor GAMYB (Oryza sativa subsp. indica)	3	1191-1210
novel_mir_36	CTTGGATTGAAGGGAGCTCC	NNU_09397-RA	Protein of unknown function	4	628-647
novel_mir_36	CTTGGATTGAAGGGAGCTCC	NNU_00225-RA	Similar to FH18: Formin-like protein 18 (Arabidopsis thaliana)	4	1245-1264
novel_mir_36	CTTGGATTGAAGGGAGCTCC	NNU_21846-RA	Similar to GAM1: Transcription factor GAMYB (Oryza sativa subsp. japonica)	3	974-993
novel_mir_37	TCGTTCCCCATTTTACTCTTG	NNU_02031-RA	Similar to HDT2: Histone deacetylase HDT2 (Arabidopsis thaliana)	4	911-931
novel_mir_37	TCGTTCCCCATTTTACTCTTG	NNU_13486-RA	Similar to dpf-6: Dipeptidyl peptidase family member 6 (Caenorhabditis elegans)	4	770-789
novel_mir_40	TATACGTGTAGTGCATGCTGC	NNU_25535-RA	Similar to CRR2: Pentatricopeptide repeat-containing protein At3g46790%2C chloroplastic (Arabidopsis thaliana)	3.5	874-893
novel_mir_41	TTTTTGCACAAAATGGCTGCC	NNU_07277-RA	Similar to At1g74460: GDSL esterase/lipase At1g74460 (Arabidopsis thaliana)	2.5	358-378
novel_mir_41	TTTTTGCACAAAATGGCTGCC	NNU_24528-RA	Protein of unknown function	3.5	1028-1048
novel_mir_41	TTTTTGCACAAAATGGCTGCC	NNU_26327-RA	Protein of unknown function	4	7040-7060
novel_mir_42	TCGCGTCACACCTCCGCGTTT	NNU_11714-RA	Similar to RAD51: DNA repair protein RAD51 homolog (Solanum lycopersicum)	3	1373-1393
novel_mir_43	TCTTGCTCAAGACCGCGCAGC	NNU_19082-RA	Similar to At1g68410: Probable protein phosphatase 2C 15 (Arabidopsis thaliana)	3.5	1451-1470
novel_mir_43	TCTTGCTCAAGACCGCGCAGC	NNU_15881-RA	Similar to HSFA1: Heat stress transcription factor A-1 (Oryza sativa subsp. japonica)	4	508-527
novel_mir_43	TCTTGCTCAAGACCGCGCAGC	NNU_08654-RA	Similar to EMB1691: Methyltransferase-like protein 1 (Arabidopsis thaliana)	4	3217-3236
novel_mir_43	TCTTGCTCAAGACCGCGCAGC	NNU_23351-RA	Similar to DEFA: Floral homeotic protein DEFICIENS (Antirrhinum majus)	2.5	360-380
novel_mir_43	TCTTGCTCAAGACCGCGCAGC	NNU_18444-RA	Similar to FD: Protein FD (Arabidopsis thaliana)	4	646-666
novel_mir_43	TCTTGCTCAAGACCGCGCAGC	NNU_20311-RA	Similar to CSLH1: Cellulose synthase-like protein H1 (Oryza sativa subsp. japonica)	3.5	1047-1067
novel_mir_43	TCTTGCTCAAGACCGCGCAGC	NNU_20318-RA	Similar to CSLH1: Cellulose synthase-like protein H1 (Oryza sativa subsp. japonica)	3.5	944-964
novel_mir_43	TCTTGCTCAAGACCGCGCAGC	NNU_08090-RA	Similar to PMADS1: Floral homeotic protein PMADS 1 (Petunia hybrida)	3	360-380
novel_mir_45	TCACCCACCACCGGCCATCTC	NNU_08981-RA	Similar to Mannose/glucose-specific lectin (Fragment) (Parkia platycephala)	3.5	152-171
novel_mir_45	TCACCCACCACCGGCCATCTC	NNU_12158-RA	Similar to At2g39795: Uncharacterized protein At2g39795%2C mitochondrial (Arabidopsis thaliana)	4	265-285
novel_mir_45	TCACCCACCACCGGCCATCTC	NNU_15523-RA	Similar to PI206: Disease resistance response protein 206 (Pisum sativum)	3.5	466-485
novel_mir_45	TCACCCACCACCGGCCATCTC	NNU_14676-RA	Similar to PGR5: Protein PROTON GRADIENT REGULATION 5%2C chloroplastic (Arabidopsis thaliana)	2	348-368
novel_mir_46	TTTGAACGGGCCTTGCACTGA	NNU_16159-RA	Similar to MOCS3: Adenylyltransferase and sulfurtransferase MOCS3 (Arabidopsis thaliana)	4	10-30
novel_mir_46	TTTGAACGGGCCTTGCACTGA	NNU_06068-RA	Similar to rpa1: Replication protein A 70 kDa DNA-binding subunit (Danio rerio)	2	1120-1140
novel_mir_46	TTTGAACGGGCCTTGCACTGA	NNU_14313-RA	Similar to Fnbp4: Formin-binding protein 4 (Mus musculus)	2.5	3403-3423
novel_mir_46	TTTGAACGGGCCTTGCACTGA	NNU_05241-RA	Similar to Heat shock 70 kDa protein%2C mitochondrial (Phaseolus vulgaris)	3.5	2183-2203
novel_mir_46	TTTGAACGGGCCTTGCACTGA	NNU_26093-RA	Similar to COX19: Cytochrome c oxidase assembly protein COX19 (Bos taurus)	2	7-27
novel_mir_46	TTTGAACGGGCCTTGCACTGA	NNU_11755-RA	Protein of unknown function	4	1826-1846
novel_mir_48	TTCCACAGCCTTCTGAACAGC	NNU_05852-RA	Similar to At1g60770: Pentatricopeptide repeat-containing protein At1g60770 (Arabidopsis thaliana)	3	66-86
novel_mir_48	TTCCACAGCCTTCTGAACAGC	NNU_17403-RA	Similar to SEL1L: Protein sel-1 homolog 1 (Homo sapiens)	4	825-846
novel_mir_48	TTCCACAGCCTTCTGAACAGC	NNU_22074-RA	Similar to CXE11: Probable carboxylesterase 11 (Arabidopsis thaliana)	3.5	1403-1423
novel_mir_48	TTCCACAGCCTTCTGAACAGC	NNU_01901-RA	Protein of unknown function	4	410-430
novel_mir_48	TTCCACAGCCTTCTGAACAGC	NNU_04382-RA	Similar to PUB42: Putative U-box domain-containing protein 42 (Arabidopsis thaliana)	4	2641-2661
novel_mir_48	TTCCACAGCCTTCTGAACAGC	NNU_12952-RA	Similar to At4g06634: Uncharacterized zinc finger protein At4g06634 (Arabidopsis thaliana)	4	299-319
novel_mir_48	TTCCACAGCCTTCTGAACAGC	NNU_15658-RA	Protein of unknown function	4	509-529
novel_mir_48	TTCCACAGCCTTCTGAACAGC	NNU_02745-RA	Similar to PXM16: Zinc-metallopeptidase%2C peroxisomal (Arabidopsis thaliana)	2	1538-1558
novel_mir_48	TTCCACAGCCTTCTGAACAGC	NNU_06252-RA	Similar to Cysteine synthase (Citrullus lanatus)	2.5	526-546
novel_mir_48	TTCCACAGCCTTCTGAACAGC	NNU_01696-RA	Similar to DSPP: Dentin sialophosphoprotein (Homo sapiens)	4	1274-1294
novel_mir_48	TTCCACAGCCTTCTGAACAGC	NNU_06711-RA	Similar to Cysteine synthase (Spinacia oleracea)	2.5	405-425
novel_mir_48	TTCCACAGCCTTCTGAACAGC	NNU_15786-RA	Similar to ADAL: Adenosine deaminase-like protein (Homo sapiens)	2	1775-1795
novel_mir_48	TTCCACAGCCTTCTGAACAGC	NNU_17219-RA	Similar to PGIC: Glucose-6-phosphate isomerase%2C cytosolic (Spinacia oleracea)	3	2484-2504
novel_mir_48	TTCCACAGCCTTCTGAACAGC	NNU_08493-RA	Similar to Embryonic protein DC-8 (Daucus carota)	4	2209-2229
novel_mir_48	TTCCACAGCCTTCTGAACAGC	NNU_23076-RA	Similar to SKIP31: F-box protein SKIP31 (Arabidopsis thaliana)	3	1466-1486
novel_mir_48	TTCCACAGCCTTCTGAACAGC	NNU_16189-RA	Similar to Prpf6: Pre-mRNA-processing factor 6 (Mus musculus)	4	1479-1500
novel_mir_48	TTCCACAGCCTTCTGAACAGC	NNU_05538-RA	Similar to PCMP-E85: Pentatricopeptide repeat-containing protein At3g50420 (Arabidopsis thaliana)	4	883-903
novel_mir_48	TTCCACAGCCTTCTGAACAGC	NNU_10971-RA	Similar to Prpf38b: Pre-mRNA-splicing factor 38B (Rattus norvegicus)	4	66-86
novel_mir_49	GCTTGGACTGAAGGGAGCTCC	NNU_07643-RA	Similar to alx-1: Apoptosis-linked gene 2-interacting protein X 1 (Caenorhabditis elegans)	3.5	1397-1417
novel_mir_49	GCTTGGACTGAAGGGAGCTCC	NNU_16546-RA	Similar to GATA26: GATA transcription factor 26 (Arabidopsis thaliana)	3.5	2303-2323
novel_mir_49	GCTTGGACTGAAGGGAGCTCC	NNU_19613-RA	Similar to NAC072: NAC domain-containing protein 72 (Arabidopsis thaliana)	3	967-986
novel_mir_49	GCTTGGACTGAAGGGAGCTCC	NNU_14961-RA	Similar to VP1: Regulatory protein viviparous-1 (Zea mays)	4	1171-1190
novel_mir_49	GCTTGGACTGAAGGGAGCTCC	NNU_13610-RA	Similar to SSH4: Protein SSH4 (Coccidioides immitis (strain RS))	4	865-886
novel_mir_50	CTTGGTACAGGAACTTGGCCC	NNU_05511-RA	Similar to GPA2: Guanine nucleotide-binding protein alpha-2 subunit (Glycine max)	4	2464-2483
novel_mir_52	TCATTTTGATCATGAGGGTACT	NNU_16110-RA	Similar to MEKK1: Mitogen-activated protein kinase kinase kinase 1 (Arabidopsis thaliana)	4	1813-1834
novel_mir_52	TCATTTTGATCATGAGGGTACT	NNU_00160-RA	Similar to WRKY19: Probable WRKY transcription factor 19 (Arabidopsis thaliana)	4	185-206
novel_mir_52	TCATTTTGATCATGAGGGTACT	NNU_05278-RA	Similar to Agglutinin (Castanea crenata)	3	2454-2474
novel_mir_53	TGAGAAAACATGATATAAGGA	NNU_13162-RA	Similar to MGRN1: E3 ubiquitin-protein ligase MGRN1 (Homo sapiens)	4	2031-2050
novel_mir_53	TGAGAAAACATGATATAAGGA	NNU_18063-RA	Similar to CRK: CDPK-related protein kinase (Daucus carota)	4	109-129
novel_mir_53	TGAGAAAACATGATATAAGGA	NNU_23026-RA	Similar to CYP97B2: Cytochrome P450 97B2%2C chloroplastic (Glycine max)	4	2126-2145
novel_mir_53	TGAGAAAACATGATATAAGGA	NNU_15986-RA	Similar to RPS8: 40S ribosomal protein S8 (Oryza sativa subsp. japonica)	3.5	1147-1167
novel_mir_53	TGAGAAAACATGATATAAGGA	NNU_10262-RA	Protein of unknown function	3.5	1131-1150
novel_mir_53	TGAGAAAACATGATATAAGGA	NNU_17027-RA	Similar to At4g06744: Uncharacterized protein At4g06744 (Arabidopsis thaliana)	4	65-85
novel_mir_53	TGAGAAAACATGATATAAGGA	NNU_16456-RA	Similar to yunE: UPF0721 transmembrane protein yunE (Bacillus subtilis)	3.5	2369-2388
novel_mir_53	TGAGAAAACATGATATAAGGA	NNU_20157-RA	Similar to SERK1: Somatic embryogenesis receptor kinase 1 (Arabidopsis thaliana)	3.5	47-66
novel_mir_53	TGAGAAAACATGATATAAGGA	NNU_14926-RA	Similar to UGT85A2: UDP-glycosyltransferase 85A2 (Arabidopsis thaliana)	3.5	759-779
novel_mir_53	TGAGAAAACATGATATAAGGA	NNU_05215-RA	Similar to UPL1: E3 ubiquitin-protein ligase UPL1 (Arabidopsis thaliana)	3.5	11522-11542
novel_mir_53	TGAGAAAACATGATATAAGGA	NNU_20984-RA	Similar to At3g22660: Probable rRNA-processing protein EBP2 homolog (Arabidopsis thaliana)	4	240-259
novel_mir_61	CGAGAAGAATTTCCGGATGAAC	NNU_22342-RA	Similar to RBR: Retinoblastoma-related protein (Vitis vinifera)	4	1028-1050
novel_mir_61	CGAGAAGAATTTCCGGATGAAC	NNU_16431-RA	Similar to Trabd: TraB domain-containing protein (Mus musculus)	4	666-687
novel_mir_62	GCAAATGATGAATAACTCGGATT	NNU_13886-RA	Similar to PM36: Seed maturation protein PM36 (Glycine max)	4	1324-1346
novel_mir_62	GCAAATGATGAATAACTCGGATT	NNU_22647-RA	Similar to ATL11: RING-H2 finger protein ATL11 (Arabidopsis thaliana)	4	216-237
novel_mir_65	TTTGGGATGGGAGCCTTGGGA	NNU_14257-RA	Similar to RTF1: RNA polymerase-associated protein RTF1 homolog (Fragment) (Pongo abelii)	3	945-965
novel_mir_65	TTTGGGATGGGAGCCTTGGGA	NNU_18385-RA	Similar to Os04g0346900: Putative B3 domain-containing protein Os04g0346900 (Oryza sativa subsp. japonica)	4	7375-7394
novel_mir_65	TTTGGGATGGGAGCCTTGGGA	NNU_06664-RA	Similar to PHR1: Deoxyribodipyrimidine photo-lyase (Arabidopsis thaliana)	4	606-625
novel_mir_65	TTTGGGATGGGAGCCTTGGGA	NNU_11328-RA	Similar to At4g36180: Probable LRR receptor-like serine/threonine-protein kinase At4g36180 (Arabidopsis thaliana)	4	202-221
novel_mir_65	TTTGGGATGGGAGCCTTGGGA	NNU_05129-RA	Similar to PAL: Phenylalanine ammonia-lyase (Pinus taeda)	4	1389-1409
novel_mir_66	GTGGACGTGCCGGAGTGGTT	NNU_18746-RA	Similar to LAC17: Laccase-17 (Arabidopsis thaliana)	4	1398-1416
novel_mir_66	GTGGACGTGCCGGAGTGGTT	NNU_00025-RA	Similar to LAC17: Laccase-17 (Arabidopsis thaliana)	3.5	1382-1400
novel_mir_66	GTGGACGTGCCGGAGTGGTT	NNU_06718-RA	Similar to DRT102: DNA-damage-repair/toleration protein DRT102 (Arabidopsis thaliana)	4	675-695
novel_mir_66	GTGGACGTGCCGGAGTGGTT	NNU_10435-RA	Similar to MYB4: Myb-related protein Myb4 (Oryza sativa subsp. japonica)	4	704-723
novel_mir_68	TGTCGTCTAGCTCAAGCTCGA	NNU_18215-RA	Similar to gcp: Probable tRNA threonylcarbamoyladenosine biosynthesis protein Gcp (Anaplasma marginale (strain St. Maries))	3	1139-1159
novel_mir_69	TGTGGTGATGAAATATGAAAAT	NNU_14499-RA	Similar to HINT3: Histidine triad nucleotide-binding protein 3 (Homo sapiens)	4	960-981
novel_mir_69	TGTGGTGATGAAATATGAAAAT	NNU_01459-RA	Protein of unknown function	2.5	1277-1297
novel_mir_69	TGTGGTGATGAAATATGAAAAT	NNU_19242-RA	Similar to BGLU18: Beta-glucosidase 18 (Oryza sativa subsp. japonica)	4	1625-1645
novel_mir_69	TGTGGTGATGAAATATGAAAAT	NNU_16213-RA	Similar to BGLU18: Beta-glucosidase 18 (Oryza sativa subsp. japonica)	4	1428-1448
novel_mir_69	TGTGGTGATGAAATATGAAAAT	NNU_16214-RA	Similar to BGLU15: Putative beta-glucosidase 15 (Oryza sativa subsp. japonica)	4	676-696
novel_mir_69	TGTGGTGATGAAATATGAAAAT	NNU_20080-RA	Similar to TT12: Protein TRANSPARENT TESTA 12 (Arabidopsis thaliana)	4	256-276
novel_mir_7	TCGACTGGCGGAACTCGAAGG	NNU_17564-RA	Similar to SNRNP25: U11/U12 small nuclear ribonucleoprotein 25 kDa protein (Homo sapiens)	1	366-386
novel_mir_7	TCGACTGGCGGAACTCGAAGG	NNU_07518-RA	Protein of unknown function	3	177-197
novel_mir_7	TCGACTGGCGGAACTCGAAGG	NNU_02414-RA	Similar to PCMP-H23: Pentatricopeptide repeat-containing protein At3g03580 (Arabidopsis thaliana)	4	417-436
novel_mir_7	TCGACTGGCGGAACTCGAAGG	NNU_11688-RA	Protein of unknown function	3.5	247-266
novel_mir_7	TCGACTGGCGGAACTCGAAGG	NNU_02288-RA	Similar to PRS3: Ribose-phosphate pyrophosphokinase 3%2C mitochondrial (Spinacia oleracea)	4	1648-1667
novel_mir_7	TCGACTGGCGGAACTCGAAGG	NNU_07026-RA	Similar to UPF1: Regulator of nonsense transcripts 1 homolog (Arabidopsis thaliana)	4	2436-2455
novel_mir_7	TCGACTGGCGGAACTCGAAGG	NNU_04954-RA	Similar to PCMP-H66: Pentatricopeptide repeat-containing protein At2g15690 (Arabidopsis thaliana)	4	1254-1274
novel_mir_7	TCGACTGGCGGAACTCGAAGG	NNU_03441-RA	Protein of unknown function	1.5	247-267
novel_mir_7	TCGACTGGCGGAACTCGAAGG	NNU_24847-RA	Protein of unknown function	3.5	378-398
novel_mir_7	TCGACTGGCGGAACTCGAAGG	NNU_24848-RA	Protein of unknown function	4	154-174
novel_mir_70	ATGACTGAGATTTCTGTGCAG	NNU_23027-RA	Similar to FKBP70: 70 kDa peptidyl-prolyl isomerase (Triticum aestivum)	3	1387-1408
novel_mir_70	ATGACTGAGATTTCTGTGCAG	NNU_14111-RA	Similar to LD: Homeobox protein LUMINIDEPENDENS (Arabidopsis thaliana)	4	524-545
novel_mir_70	ATGACTGAGATTTCTGTGCAG	NNU_09692-RA	Similar to Uncharacterized 24.1 kDa protein in LEF4-P33 intergenic region (Autographa californica nuclear polyhedrosis virus)	4	939-959
novel_mir_70	ATGACTGAGATTTCTGTGCAG	NNU_14338-RA	Similar to ABCB2: ABC transporter B family member 2 (Arabidopsis thaliana)	4	3886-3907
novel_mir_70	ATGACTGAGATTTCTGTGCAG	NNU_17112-RA	Similar to CYPRO4: Protein CYPRO4 (Cynara cardunculus)	4	2465-2484
novel_mir_70	ATGACTGAGATTTCTGTGCAG	NNU_07908-RA	Similar to POLD1: DNA polymerase delta catalytic subunit (Glycine max)	4	689-710
novel_mir_71	TTGGTTCCCTGACTGCAGGCC	NNU_17057-RA	Similar to sraP: Serine-rich adhesin for platelets (Staphylococcus aureus (strain NCTC 8325))	4	2611-2630
novel_mir_71	TTGGTTCCCTGACTGCAGGCC	NNU_13591-RA	Similar to AWA1: Cell wall protein AWA1 (Saccharomyces cerevisiae)	4	2899-2918
novel_mir_73	TTGAGAGCAACTGTGACTAGA	NNU_23533-RA	Similar to CYP6: Peptidyl-prolyl cis-trans isomerase-like 4 (Ustilago maydis)	3.5	211-230
novel_mir_73	TTGAGAGCAACTGTGACTAGA	NNU_20576-RA	Similar to ATK4: Kinesin-4 (Arabidopsis thaliana)	4	2852-2872
novel_mir_73	TTGAGAGCAACTGTGACTAGA	NNU_10119-RA	Similar to PUB13: U-box domain-containing protein 13 (Arabidopsis thaliana)	3.5	5191-5210
novel_mir_74	TCATCTGATGAGAAAACTGCAAC	NNU_12158-RA	Similar to At2g39795: Uncharacterized protein At2g39795%2C mitochondrial (Arabidopsis thaliana)	3.5	2470-2492
novel_mir_75	CCACATCGGTCTATGACGCCT	NNU_26605-RA	Similar to Extl2: Exostosin-like 2 (Mus musculus)	4	41-61
novel_mir_76	TCTTACGGGTGTCTTCACCTCC	NNU_12807-RA	Protein of unknown function	4	239-260
novel_mir_77	ATGGCATGTGTTGATGGGCTC	NNU_12673-RA	Similar to all1601: Uncharacterized protein all1601 (Nostoc sp. (strain PCC 7120 / UTEX 2576))	3.5	1468-1488
novel_mir_78	TTCTCAGTCGGGCACTCTGGC	NNU_25788-RA	Similar to WAKL20: Wall-associated receptor kinase-like 20 (Arabidopsis thaliana)	3.5	440-461
novel_mir_8	TCCAACTCCCTCTCCGGCACC	NNU_23621-RA	Similar to At5g56460: Probable receptor-like protein kinase At5g56460 (Arabidopsis thaliana)	2	19-39
novel_mir_8	TCCAACTCCCTCTCCGGCACC	NNU_21389-RA	Similar to TIP2-1: Aquaporin TIP2-1 (Arabidopsis thaliana)	4	445-465
novel_mir_8	TCCAACTCCCTCTCCGGCACC	NNU_22198-RA	Similar to CMTA4: Calmodulin-binding transcription activator 4 (Arabidopsis thaliana)	3.5	1931-1950
novel_mir_8	TCCAACTCCCTCTCCGGCACC	NNU_01971-RA	Protein of unknown function	4	260-280
novel_mir_8	TCCAACTCCCTCTCCGGCACC	NNU_04664-RA	Similar to AVT1: Vacuolar amino acid transporter 1 (Saccharomyces cerevisiae (strain ATCC 204508 / S288c))	4	649-669
novel_mir_8	TCCAACTCCCTCTCCGGCACC	NNU_02047-RA	Similar to CMTA4: Calmodulin-binding transcription activator 4 (Arabidopsis thaliana)	4	2405-2424
novel_mir_8	TCCAACTCCCTCTCCGGCACC	NNU_08164-RA	Similar to CKI1: Histidine kinase CKI1 (Arabidopsis thaliana)	4	57-77
novel_mir_8	TCCAACTCCCTCTCCGGCACC	NNU_12763-RA	Similar to ARG7: Indole-3-acetic acid-induced protein ARG7 (Vigna radiata var. radiata)	4	374-395
novel_mir_8	TCCAACTCCCTCTCCGGCACC	NNU_24642-RA	Similar to At1g11820: Glucan endo-1%2C3-beta-glucosidase 1 (Arabidopsis thaliana)	4	1122-1141
novel_mir_80	GTGGGATGATGAATATCTTGTGC	NNU_10797-RA	Similar to ANTR5: Probable anion transporter 5 (Arabidopsis thaliana)	4	680-701
novel_mir_80	GTGGGATGATGAATATCTTGTGC	NNU_09802-RA	Similar to RHF2A: E3 ubiquitin-protein ligase RHF2A (Arabidopsis thaliana)	3	311-332
novel_mir_80	GTGGGATGATGAATATCTTGTGC	NNU_25607-RA	Similar to RHF2A: E3 ubiquitin-protein ligase RHF2A (Arabidopsis thaliana)	3.5	590-611
novel_mir_81	TGACAAGTGGTATCAGAGCCT	NNU_23760-RA	Protein of unknown function	2	351-371
novel_mir_81	TGACAAGTGGTATCAGAGCCT	NNU_18791-RA	Similar to MYB3R-1: Myb-related protein 3R-1 (Arabidopsis thaliana)	4	1260-1281
novel_mir_81	TGACAAGTGGTATCAGAGCCT	NNU_07492-RA	Similar to HAL3A: Phosphopantothenoylcysteine decarboxylase (Arabidopsis thaliana)	3.5	1001-1021
novel_mir_82	TGTGGAACCAATGATGAAGTT	NNU_05852-RA	Similar to At1g60770: Pentatricopeptide repeat-containing protein At1g60770 (Arabidopsis thaliana)	3.5	107-127
novel_mir_82	TGTGGAACCAATGATGAAGTT	NNU_19522-RA	Similar to CYP71A1: Cytochrome P450 71A1 (Persea americana)	4	1095-1115
novel_mir_82	TGTGGAACCAATGATGAAGTT	NNU_21601-RA	Protein of unknown function	3.5	150-170
novel_mir_82	TGTGGAACCAATGATGAAGTT	NNU_08378-RA	Similar to HUS1: Checkpoint protein HUS1 (Homo sapiens)	3.5	34-54
novel_mir_82	TGTGGAACCAATGATGAAGTT	NNU_02159-RA	Similar to G6PDH: Glucose-6-phosphate 1-dehydrogenase%2C cytoplasmic isoform (Solanum tuberosum)	2.5	1939-1959
novel_mir_82	TGTGGAACCAATGATGAAGTT	NNU_01525-RA	Protein of unknown function	3.5	70-90
novel_mir_82	TGTGGAACCAATGATGAAGTT	NNU_09514-RA	Similar to ARA12: Subtilisin-like protease (Arabidopsis thaliana)	3.5	829-849
novel_mir_82	TGTGGAACCAATGATGAAGTT	NNU_23076-RA	Similar to SKIP31: F-box protein SKIP31 (Arabidopsis thaliana)	3	1572-1592
novel_mir_82	TGTGGAACCAATGATGAAGTT	NNU_05556-RA	Similar to At4g33300: Probable disease resistance protein At4g33300 (Arabidopsis thaliana)	3.5	4-24
novel_mir_83	TTCCGAACTGGCTTGAATACC	NNU_00291-RA	Similar to Os01g0270100: Cysteine proteinase inhibitor 12 (Oryza sativa subsp. japonica)	3.5	237-256
novel_mir_83	TTCCGAACTGGCTTGAATACC	NNU_23566-RA	Similar to Os01g0270100: Cysteine proteinase inhibitor 12 (Oryza sativa subsp. japonica)	3.5	699-718
novel_mir_83	TTCCGAACTGGCTTGAATACC	NNU_24370-RA	Protein of unknown function	4	46-66
novel_mir_84	CGGGATCAACTCTTCACATAG	NNU_20214-RA	Similar to SULTR1%3B3: Sulfate transporter 1.3 (Arabidopsis thaliana)	4	1867-1886
novel_mir_85	TAGAGTGTCGAGGTGCTGACT	NNU_15750-RA	Similar to Os01g0270100: Cysteine proteinase inhibitor 12 (Oryza sativa subsp. japonica)	4	900-920
novel_mir_9	CTTCGATTCCCTCTTTCTCTT	NNU_26604-RA	Similar to At2g45590: Receptor-like serine/threonine-protein kinase At2g45590 (Arabidopsis thaliana)	4	803-822
novel_mir_9	CTTCGATTCCCTCTTTCTCTT	NNU_24305-RA	Similar to folD: Bifunctional protein FolD (Geobacter uraniireducens (strain Rf4))	4	297-317
novel_mir_9	CTTCGATTCCCTCTTTCTCTT	NNU_13025-RA	Similar to PATL6: Patellin-6 (Arabidopsis thaliana)	4	1268-1288
novel_mir_9	CTTCGATTCCCTCTTTCTCTT	NNU_02087-RA	Similar to PCMP-H28: Pentatricopeptide repeat-containing protein At4g21065 (Arabidopsis thaliana)	4	2653-2672
novel_mir_9	CTTCGATTCCCTCTTTCTCTT	NNU_06243-RA	Similar to WARS: Tryptophanyl-tRNA synthetase%2C cytoplasmic (Pongo abelii)	4	1979-1999
novel_mir_9	CTTCGATTCCCTCTTTCTCTT	NNU_03429-RA	Similar to CMDH: Malate dehydrogenase%2C cytoplasmic (Medicago sativa)	4	252-271
novel_mir_9	CTTCGATTCCCTCTTTCTCTT	NNU_03360-RA	Similar to BRD9: Bromodomain-containing protein 9 (Homo sapiens)	2	868-888
novel_mir_9	CTTCGATTCCCTCTTTCTCTT	NNU_25731-RA	Similar to CSLC5: Probable xyloglucan glycosyltransferase 5 (Arabidopsis thaliana)	4	2616-2637
novel_mir_91	TAGAGAAGTAGAGCGGCGGC	NNU_11523-RA	Protein of unknown function	1	859-878
novel_mir_91	TAGAGAAGTAGAGCGGCGGC	NNU_18835-RA	Protein of unknown function	3.5	1944-1963
novel_mir_91	TAGAGAAGTAGAGCGGCGGC	NNU_00317-RA	Similar to KCO5: Probable calcium-activated outward-rectifying potassium channel 5%2C chloroplastic (Arabidopsis thaliana)	4	421-439
novel_mir_91	TAGAGAAGTAGAGCGGCGGC	NNU_18601-RA	Similar to Transcription factor MYB1R1 (Solanum tuberosum)	4	761-779
novel_mir_91	TAGAGAAGTAGAGCGGCGGC	NNU_04965-RA	Similar to BHLH70: Transcription factor bHLH70 (Arabidopsis thaliana)	4	1346-1364
novel_mir_91	TAGAGAAGTAGAGCGGCGGC	NNU_08745-RA	Similar to KEA2: K(+) efflux antiporter 2%2C chloroplastic (Arabidopsis thaliana)	3	894-913
novel_mir_91	TAGAGAAGTAGAGCGGCGGC	NNU_24543-RA	Similar to LPD1: Dihydrolipoyl dehydrogenase 1%2C mitochondrial (Arabidopsis thaliana)	4	33-52
novel_mir_91	TAGAGAAGTAGAGCGGCGGC	NNU_17065-RA	Similar to At1g01540: Probable serine/threonine-protein kinase At1g01540 (Arabidopsis thaliana)	4	383-402
novel_mir_91	TAGAGAAGTAGAGCGGCGGC	NNU_24761-RA	Similar to At1g04910: DUF246 domain-containing protein At1g04910 (Arabidopsis thaliana)	3.5	605-624
novel_mir_91	TAGAGAAGTAGAGCGGCGGC	NNU_13288-RA	Similar to GRF8: 14-3-3-like protein GF14 kappa (Arabidopsis thaliana)	4	774-793
novel_mir_92	TTCCACAGCTTTCTTGAACGT	NNU_12135-RA	Protein of unknown function	4	84-105
novel_mir_92	TTCCACAGCTTTCTTGAACGT	NNU_17787-RA	Similar to rtoA: Protein rtoA (Dictyostelium discoideum)	3	1077-1098
novel_mir_92	TTCCACAGCTTTCTTGAACGT	NNU_02113-RA	Similar to PUB45: U-box domain-containing protein 45 (Arabidopsis thaliana)	3.5	1933-1954
novel_mir_92	TTCCACAGCTTTCTTGAACGT	NNU_02346-RA	Similar to At5g62930: GDSL esterase/lipase At5g62930 (Arabidopsis thaliana)	4	881-900
novel_mir_92	TTCCACAGCTTTCTTGAACGT	NNU_18047-RA	Similar to AWA1: Cell wall protein AWA1 (Saccharomyces cerevisiae)	3	708-729
novel_mir_92	TTCCACAGCTTTCTTGAACGT	NNU_19462-RA	Protein of unknown function	3	669-690
novel_mir_92	TTCCACAGCTTTCTTGAACGT	NNU_06105-RA	Similar to Kafirin PGK1 (Sorghum bicolor)	3	868-889
novel_mir_92	TTCCACAGCTTTCTTGAACGT	NNU_06624-RA	Similar to phg2: Serine/threonine-protein kinase phg2 (Dictyostelium discoideum)	2.5	396-417
novel_mir_92	TTCCACAGCTTTCTTGAACGT	NNU_06784-RA	Protein of unknown function	4	1110-1129
novel_mir_92	TTCCACAGCTTTCTTGAACGT	NNU_10270-RA	Similar to AKL1: Serine/threonine-protein kinase AKL1 (Saccharomyces cerevisiae (strain ATCC 204508 / S288c))	3	132-153
novel_mir_92	TTCCACAGCTTTCTTGAACGT	NNU_15832-RA	Similar to PER42: Peroxidase 42 (Arabidopsis thaliana)	3	355-375
novel_mir_92	TTCCACAGCTTTCTTGAACGT	NNU_13814-RA	Similar to sraP: Serine-rich adhesin for platelets (Staphylococcus aureus)	3	777-798
novel_mir_92	TTCCACAGCTTTCTTGAACGT	NNU_05538-RA	Similar to PCMP-E85: Pentatricopeptide repeat-containing protein At3g50420 (Arabidopsis thaliana)	4	884-903
novel_mir_92	TTCCACAGCTTTCTTGAACGT	NNU_22845-RA	Similar to ABCG15: ABC transporter G family member 15 (Arabidopsis thaliana)	2.5	823-842
novel_mir_92	TTCCACAGCTTTCTTGAACGT	NNU_26218-RA	Similar to Hspa4: Heat shock 70 kDa protein 4 (Mus musculus)	3	1796-1815
novel_mir_92	TTCCACAGCTTTCTTGAACGT	NNU_25318-RA	Protein of unknown function	3	519-540
novel_mir_92	TTCCACAGCTTTCTTGAACGT	NNU_05097-RA	Protein of unknown function	3	678-699
novel_mir_92	TTCCACAGCTTTCTTGAACGT	NNU_11831-RA	Protein of unknown function	3	1197-1218
novel_mir_94	TGCCGAATGGATAAGACTGTT	NNU_09084-RA	Similar to papA: Poly(A) polymerase (Dictyostelium discoideum)	3.5	279-298
novel_mir_96	TCGAGAGAGGACTACTGTTGT	NNU_23210-RA	Protein of unknown function	4	155-175
novel_mir_96	TCGAGAGAGGACTACTGTTGT	NNU_23636-RA	Similar to Pyruvate kinase%2C cytosolic isozyme (Nicotiana tabacum)	4	1198-1217
novel_mir_96	TCGAGAGAGGACTACTGTTGT	NNU_24761-RA	Similar to At1g04910: DUF246 domain-containing protein At1g04910 (Arabidopsis thaliana)	4	559-578

## Sheet: Table S7
Additional file 2: Table S7 GO enrichment analysis for all target genes.
GO Id	Function	GO_term	Reference	Number	P-value	Transcript
GO:0000398	biological_process	mRNA splicing, via spliceosome	11	1	0.126531	NNU_16189-RA
GO:0003676	molecular_function	nucleic acid binding	4	28	0.0164856	NNU_00618-RA,NNU_02299-RA,NNU_02900-RA,NNU_04148-RA,NNU_04971-RA,NNU_05279-RA,NNU_05981-RA,NNU_06068-RA,NNU_06549-RA,NNU_07097-RA,NNU_09167-RA,NNU_09209-RA,NNU_09515-RA,NNU_10570-RA,NNU_11563-RA,NNU_13040-RA,NNU_13607-RA,NNU_15793-RA,NNU_17044-RA,NNU_21858-RA,NNU_22591-RA,NNU_23341-RA,NNU_23533-RA,NNU_24322-RA,NNU_24400-RA,NNU_25056-RA,NNU_25151-RA,NNU_25515-RA
GO:0003677	molecular_function	DNA binding	5	62	7.06767e-08	NNU_00048-RA,NNU_01043-RA,NNU_01939-RA,NNU_02036-RA,NNU_02561-RA,NNU_02903-RA,NNU_03542-RA,NNU_03740-RA,NNU_04117-RA,NNU_04148-RA,NNU_04435-RA,NNU_04634-RA,NNU_05981-RA,NNU_06068-RA,NNU_06281-RA,NNU_06890-RA,NNU_07026-RA,NNU_07097-RA,NNU_07308-RA,NNU_07466-RA,NNU_07662-RA,NNU_07908-RA,NNU_08838-RA,NNU_09167-RA,NNU_11154-RA,NNU_11179-RA,NNU_11228-RA,NNU_11616-RA,NNU_12508-RA,NNU_12564-RA,NNU_13132…
GO:0003700	molecular_function	sequence-specific DNA binding transcription factor activity	4	27	2.31197e-05	NNU_05128-RA,NNU_08090-RA,NNU_08838-RA,NNU_09167-RA,NNU_09768-RA,NNU_10620-RA,NNU_11871-RA,NNU_12443-RA,NNU_13608-RA,NNU_13678-RA,NNU_15241-RA,NNU_15881-RA,NNU_16546-RA,NNU_16909-RA,NNU_17043-RA,NNU_17536-RA,NNU_17957-RA,NNU_18444-RA,NNU_19023-RA,NNU_19027-RA,NNU_20938-RA,NNU_23351-RA,NNU_23360-RA,NNU_24398-RA,NNU_25577-RA,NNU_26074-RA,NNU_26199-RA
GO:0003723	molecular_function	RNA binding	5	14	0.25553	NNU_04141-RA,NNU_04971-RA,NNU_07662-RA,NNU_07905-RA,NNU_08652-RA,NNU_09084-RA,NNU_10496-RA,NNU_10821-RA,NNU_11563-RA,NNU_13607-RA,NNU_17044-RA,NNU_20114-RA,NNU_22859-RA,NNU_24620-RA
GO:0003725	molecular_function	double-stranded RNA binding	6	2	0.237277	NNU_04971-RA,NNU_24620-RA
GO:0004386	molecular_function	helicase activity	9	12	0.0526122	NNU_00618-RA,NNU_04148-RA,NNU_04971-RA,NNU_05279-RA,NNU_05981-RA,NNU_07097-RA,NNU_09515-RA,NNU_21858-RA,NNU_23341-RA,NNU_24322-RA,NNU_24400-RA,NNU_25056-RA
GO:0004518	molecular_function	nuclease activity	6	1	0.126531	NNU_21867-RA
GO:0004525	molecular_function	ribonuclease III activity	10	2	0.237277	NNU_04971-RA,NNU_24620-RA
GO:0004601	molecular_function	peroxidase activity	6	4	0.418946	NNU_01589-RA,NNU_03385-RA,NNU_15832-RA,NNU_16424-RA
GO:0004672	molecular_function	protein kinase activity	7	61	0.999856	NNU_00129-RA,NNU_00160-RA,NNU_00444-RA,NNU_01125-RA,NNU_01174-RA,NNU_01450-RA,NNU_02796-RA,NNU_03503-RA,NNU_03515-RA,NNU_03804-RA,NNU_05855-RA,NNU_06591-RA,NNU_06627-RA,NNU_07664-RA,NNU_08331-RA,NNU_08422-RA,NNU_08893-RA,NNU_09273-RA,NNU_09277-RA,NNU_09408-RA,NNU_09612-RA,NNU_10369-RA,NNU_10708-RA,NNU_10853-RA,NNU_11088-RA,NNU_11638-RA,NNU_12220-RA,NNU_12357-RA,NNU_12427-RA,NNU_12448-RA,NNU_13446…
GO:0005507	molecular_function	copper ion binding	8	23	0.32961	NNU_00025-RA,NNU_03724-RA,NNU_03759-RA,NNU_04065-RA,NNU_05350-RA,NNU_07948-RA,NNU_08260-RA,NNU_10795-RA,NNU_11085-RA,NNU_11306-RA,NNU_13328-RA,NNU_14541-RA,NNU_16221-RA,NNU_17170-RA,NNU_18212-RA,NNU_18286-RA,NNU_18606-RA,NNU_18647-RA,NNU_18746-RA,NNU_20138-RA,NNU_20850-RA,NNU_23936-RA,NNU_26422-RA
GO:0005515	molecular_function	protein binding	4	50	0.00161612	NNU_00129-RA,NNU_00252-RA,NNU_02197-RA,NNU_02400-RA,NNU_03515-RA,NNU_03804-RA,NNU_04148-RA,NNU_04971-RA,NNU_05097-RA,NNU_05924-RA,NNU_06105-RA,NNU_06624-RA,NNU_06627-RA,NNU_07671-RA,NNU_07905-RA,NNU_08422-RA,NNU_09719-RA,NNU_10517-RA,NNU_10611-RA,NNU_10634-RA,NNU_10708-RA,NNU_10821-RA,NNU_11088-RA,NNU_11831-RA,NNU_12805-RA,NNU_12835-RA,NNU_13678-RA,NNU_13814-RA,NNU_13915-RA,NNU_15596-RA,NNU_15944…
GO:0005524	molecular_function	ATP binding	8	123	0.623711	NNU_00129-RA,NNU_00160-RA,NNU_00252-RA,NNU_00444-RA,NNU_00582-RA,NNU_00618-RA,NNU_01125-RA,NNU_01174-RA,NNU_01450-RA,NNU_02085-RA,NNU_02616-RA,NNU_02796-RA,NNU_03357-RA,NNU_03503-RA,NNU_03515-RA,NNU_03804-RA,NNU_04117-RA,NNU_04148-RA,NNU_04937-RA,NNU_04952-RA,NNU_04956-RA,NNU_04971-RA,NNU_05097-RA,NNU_05279-RA,NNU_05556-RA,NNU_05855-RA,NNU_05981-RA,NNU_06094-RA,NNU_06105-RA,NNU_06243-RA,NNU_06281…
GO:0005622	cellular_component	intracellular	5	25	0.391713	NNU_02299-RA,NNU_02900-RA,NNU_03768-RA,NNU_04971-RA,NNU_05293-RA,NNU_05996-RA,NNU_08086-RA,NNU_08114-RA,NNU_08159-RA,NNU_09167-RA,NNU_09209-RA,NNU_11095-RA,NNU_11563-RA,NNU_12431-RA,NNU_12952-RA,NNU_13040-RA,NNU_15226-RA,NNU_15329-RA,NNU_15793-RA,NNU_22591-RA,NNU_23024-RA,NNU_24620-RA,NNU_25151-RA,NNU_25411-RA,NNU_25515-RA
GO:0005634	cellular_component	nucleus	9	71	1.67224e-17	NNU_00048-RA,NNU_01043-RA,NNU_01187-RA,NNU_01939-RA,NNU_02036-RA,NNU_02197-RA,NNU_02561-RA,NNU_02903-RA,NNU_03542-RA,NNU_04435-RA,NNU_05097-RA,NNU_05128-RA,NNU_05924-RA,NNU_05981-RA,NNU_06068-RA,NNU_06105-RA,NNU_06624-RA,NNU_06890-RA,NNU_07466-RA,NNU_07592-RA,NNU_08090-RA,NNU_08838-RA,NNU_09084-RA,NNU_09167-RA,NNU_09768-RA,NNU_10517-RA,NNU_10634-RA,NNU_11154-RA,NNU_11228-RA,NNU_11600-RA,NNU_11616…
GO:0006289	biological_process	nucleotide-excision repair	10	2	0.237277	NNU_07671-RA,NNU_21867-RA
GO:0006338	biological_process	chromatin remodeling	10	1	0.126531	NNU_05981-RA
GO:0006355	biological_process	regulation of transcription, DNA-templated	10	48	4.42511e-07	NNU_00048-RA,NNU_01939-RA,NNU_02197-RA,NNU_02561-RA,NNU_05128-RA,NNU_06890-RA,NNU_08090-RA,NNU_08164-RA,NNU_08838-RA,NNU_09719-RA,NNU_09768-RA,NNU_10620-RA,NNU_10634-RA,NNU_11228-RA,NNU_11871-RA,NNU_12443-RA,NNU_12508-RA,NNU_12564-RA,NNU_13132-RA,NNU_13192-RA,NNU_13608-RA,NNU_13678-RA,NNU_14961-RA,NNU_15241-RA,NNU_15762-RA,NNU_15881-RA,NNU_16091-RA,NNU_16546-RA,NNU_16909-RA,NNU_17043-RA,NNU_17536…
GO:0006364	biological_process	rRNA processing	11	3	0.334181	NNU_04141-RA,NNU_08652-RA,NNU_14724-RA
GO:0006396	biological_process	RNA processing	9	6	0.557875	NNU_04971-RA,NNU_10496-RA,NNU_10821-RA,NNU_11563-RA,NNU_22859-RA,NNU_24620-RA
GO:0006397	biological_process	mRNA processing	10	2	0.015784	NNU_01187-RA,NNU_16194-RA
GO:0006468	biological_process	protein phosphorylation	8	61	0.999856	NNU_00129-RA,NNU_00160-RA,NNU_00444-RA,NNU_01125-RA,NNU_01174-RA,NNU_01450-RA,NNU_02796-RA,NNU_03503-RA,NNU_03515-RA,NNU_03804-RA,NNU_05855-RA,NNU_06591-RA,NNU_06627-RA,NNU_07664-RA,NNU_08331-RA,NNU_08422-RA,NNU_08893-RA,NNU_09273-RA,NNU_09277-RA,NNU_09408-RA,NNU_09612-RA,NNU_10369-RA,NNU_10708-RA,NNU_10853-RA,NNU_11088-RA,NNU_11638-RA,NNU_12220-RA,NNU_12357-RA,NNU_12427-RA,NNU_12448-RA,NNU_13446…
GO:0006915	biological_process	apoptotic process	6	11	0.777898	NNU_00252-RA,NNU_04937-RA,NNU_04956-RA,NNU_05556-RA,NNU_12805-RA,NNU_15596-RA,NNU_20704-RA,NNU_20705-RA,NNU_20707-RA,NNU_20709-RA,NNU_25694-RA
GO:0006979	biological_process	response to oxidative stress	5	4	0.418946	NNU_01589-RA,NNU_03385-RA,NNU_15832-RA,NNU_16424-RA
GO:0008026	molecular_function	ATP-dependent helicase activity	11	6	0.169057	NNU_00618-RA,NNU_04971-RA,NNU_05279-RA,NNU_09515-RA,NNU_21858-RA,NNU_25056-RA
GO:0008033	biological_process	tRNA processing	11	2	0.237277	NNU_04141-RA,NNU_08652-RA
GO:0008168	molecular_function	methyltransferase activity	6	6	0.557875	NNU_04141-RA,NNU_05656-RA,NNU_08652-RA,NNU_08654-RA,NNU_10137-RA,NNU_24516-RA
GO:0008270	molecular_function	zinc ion binding	8	20	0.745704	NNU_02197-RA,NNU_02745-RA,NNU_02845-RA,NNU_04145-RA,NNU_06549-RA,NNU_07592-RA,NNU_07883-RA,NNU_08086-RA,NNU_10517-RA,NNU_10570-RA,NNU_10634-RA,NNU_12952-RA,NNU_13040-RA,NNU_13514-RA,NNU_15103-RA,NNU_16192-RA,NNU_16546-RA,NNU_23360-RA,NNU_23533-RA,NNU_24780-RA
GO:0009725	biological_process	response to hormone	5	14	0.000628095	NNU_00048-RA,NNU_01939-RA,NNU_02561-RA,NNU_06890-RA,NNU_11228-RA,NNU_12508-RA,NNU_12564-RA,NNU_13132-RA,NNU_13192-RA,NNU_13890-RA,NNU_15762-RA,NNU_16091-RA,NNU_22293-RA,NNU_24178-RA
GO:0016020	cellular_component	membrane	5	27	0.879829	NNU_00677-RA,NNU_03276-RA,NNU_03781-RA,NNU_07073-RA,NNU_07791-RA,NNU_10319-RA,NNU_12348-RA,NNU_12639-RA,NNU_13149-RA,NNU_13336-RA,NNU_13364-RA,NNU_14642-RA,NNU_14643-RA,NNU_14644-RA,NNU_15879-RA,NNU_17666-RA,NNU_20080-RA,NNU_20311-RA,NNU_20318-RA,NNU_21389-RA,NNU_22845-RA,NNU_23545-RA,NNU_24411-RA,NNU_25017-RA,NNU_25300-RA,NNU_26383-RA,NNU_26604-RA
GO:0016491	molecular_function	oxidoreductase activity	4	30	0.984897	NNU_00025-RA,NNU_01194-RA,NNU_03429-RA,NNU_03724-RA,NNU_03759-RA,NNU_04074-RA,NNU_05340-RA,NNU_05350-RA,NNU_07253-RA,NNU_08260-RA,NNU_10795-RA,NNU_11085-RA,NNU_14541-RA,NNU_17165-RA,NNU_17170-RA,NNU_18286-RA,NNU_18606-RA,NNU_18647-RA,NNU_18746-RA,NNU_20138-RA,NNU_20850-RA,NNU_21046-RA,NNU_23222-RA,NNU_23936-RA,NNU_24327-RA,NNU_24543-RA,NNU_25029-RA,NNU_25330-RA,NNU_25650-RA,NNU_26435-RA
GO:0016585	cellular_component	chromatin remodeling complex	11	1	0.126531	NNU_05981-RA
GO:0016818	molecular_function	hydrolase activity, acting on acid anhydrides, in phosphorus-containing anhydrides	6	11	5.3186e-09	NNU_05097-RA,NNU_05981-RA,NNU_06105-RA,NNU_06624-RA,NNU_11831-RA,NNU_13814-RA,NNU_17787-RA,NNU_18047-RA,NNU_19462-RA,NNU_25056-RA,NNU_25318-RA
GO:0016891	molecular_function	endoribonuclease activity, producing 5'-phosphomonoesters	9	1	0.126531	NNU_04971-RA
GO:0020037	molecular_function	heme binding	9	7	0.614511	NNU_01589-RA,NNU_03385-RA,NNU_04847-RA,NNU_15832-RA,NNU_16424-RA,NNU_19522-RA,NNU_23026-RA
GO:0030244	biological_process	cellulose biosynthetic process	9	2	0.015784	NNU_20311-RA,NNU_20318-RA
GO:0031491	molecular_function	nucleosome binding	5	1	0.126531	NNU_05981-RA
GO:0043044	biological_process	ATP-dependent chromatin remodeling	11	1	0.126531	NNU_05981-RA
GO:0043565	molecular_function	sequence-specific DNA binding	6	21	0.0377052	NNU_08090-RA,NNU_08159-RA,NNU_08838-RA,NNU_10620-RA,NNU_13678-RA,NNU_15881-RA,NNU_16546-RA,NNU_16909-RA,NNU_17536-RA,NNU_17957-RA,NNU_18444-RA,NNU_19023-RA,NNU_19027-RA,NNU_20938-RA,NNU_23024-RA,NNU_23351-RA,NNU_23360-RA,NNU_24398-RA,NNU_25411-RA,NNU_26074-RA,NNU_26199-RA
GO:0045449	biological_process	regulation of transcription, DNA-dependent	9	38	3.49596e-09	NNU_00048-RA,NNU_00463-RA,NNU_01939-RA,NNU_02561-RA,NNU_02845-RA,NNU_04634-RA,NNU_04965-RA,NNU_05097-RA,NNU_06105-RA,NNU_06624-RA,NNU_06890-RA,NNU_07308-RA,NNU_07710-RA,NNU_09167-RA,NNU_11179-RA,NNU_11228-RA,NNU_11831-RA,NNU_12125-RA,NNU_12508-RA,NNU_12564-RA,NNU_13132-RA,NNU_13192-RA,NNU_13590-RA,NNU_13814-RA,NNU_13890-RA,NNU_15762-RA,NNU_16091-RA,NNU_16192-RA,NNU_17059-RA,NNU_17787-RA,NNU_18047…
GO:0046983	molecular_function	protein dimerization activity	5	4	0.418946	NNU_18444-RA,NNU_19023-RA,NNU_19027-RA,NNU_24398-RA

## Sheet: Table S8
Additional file 2: Table S8 KEGG pathway enrichment analysis for the targets of differentially expressed miRNAs.
Pathway Id	Pathway description	Pathway_level	Number	P-value	Transcript
ko00270	Cysteine and methionine metabolism	Amino Acid Metabolism	8	0.193904	CUFF.1007.1;CUFF.2020.1;NNU_20515-RA;NNU_25929-RA;NNU_06252-RA;CUFF.9412.1;NNU_06711-RA;NNU_12091-RA
ko00360	Phenylalanine metabolism	Amino Acid Metabolism	10	0.0213379	NNU_03385-RA;NNU_16424-RA;NNU_01589-RA;NNU_25929-RA;CUFF.4798.1;NNU_15832-RA;CUFF.16146.1;NNU_05129-RA;NNU_02288-RA;NNU_18212-RA
ko00680	Methane metabolism	Energy Metabolism	5	0.00495959	NNU_03385-RA;NNU_16424-RA;NNU_01589-RA;CUFF.4798.1;NNU_15832-RA
ko04111	Cell cycle - yeast	Cell Growth and Death	3	0.0764009	NNU_00160-RA;NNU_25039-RA;NNU_01297-RA

## Sheet: Table S9
Additional file 2: Table S9 The common and specific miRNA editing in sacred lotus during the seed germination.
Common editing
miRNA	Type	0h	12h	24h	36h	72h
Nnu-miR159b	G->C	0.611111	0.757576	0.79798	0.802469	0.74359
Nnu-miR159b	G->T	0.388889	0.242424	0.20202	0.197531	0.25641
Nnu-miR1511	A->T	1	1	0.944444	0.958333	1
Nnu-miR156a	A->T	0.069892	0.08	0.097035	0.061657	0.137566
Nnu-miR156a	G->T	0.930108	0.92	0.902965	0.936416	0.862434
Nnu-miR160a	T->A	0.114583	0.198795	0.203297	0.233766	0.201493
Nnu-miR160b	T->A	0.115183	0.198795	0.198895	0.233766	0.201493
Nnu-miR160c	T->A	0.114583	0.198795	0.203297	0.233766	0.201493
Nnu-miR165a-5p	C->T	0.00884	0.023041	0.035398	0.025054	0.045161
Nnu-miR166d	A->C	0.000309	0.000281	0.000549	0.000352	0.000232
Nnu-miR166d	A->G	0.000556	0.000505	0.0008	0.000736	0.000774
Nnu-miR166d	A->G	0.000309	0.000168	0.000343	0.00016	0.000271
Nnu-miR166d	C->A	0.000371	0.000534	0.000503	0.000288	0.000735
Nnu-miR166d	C->A	0.000309	0.000197	0.000389	0.000224	0.000232
Nnu-miR166d	C->T	0.000804	0.001067	0.000823	0.000864	0.000464
Nnu-miR166d	C->T	0.000556	0.000421	0.00032	0.000448	0.000464
Nnu-miR166d	G->T	0.000742	0.000281	0.000571	0.000576	0.000464
Nnu-miR166d	G->T	0.000371	0.000477	0.000343	0.00048	0.000193
Nnu-miR166d	T->C	0.000309	0.000281	0.000251	0.000256	0.00031
Nnu-miR166d	T->C	0.000804	0.000365	0.000183	0.000288	0.000193
Nnu-miR166b	A->C	0.000619	0.000281	0.000114	0.000353	0.000233
Nnu-miR166b	A->G	0.000557	0.000506	0.000801	0.000738	0.000776
Nnu-miR166b	A->G	0.00031	0.000169	0.000343	0.00016	0.000271
Nnu-miR166b	C->A	0.000371	0.000197	0.000504	0.000289	0.000737
Nnu-miR166b	C->A	0.00031	0.000225	0.000389	0.000225	0.000233
Nnu-miR166b	C->T	0.000805	0.001069	0.000824	0.000867	0.000465
Nnu-miR166b	C->T	0.000495	0.000366	0.000275	0.000385	0.000388
Nnu-miR166b	G->T	0.000743	0.000281	0.000572	0.000578	0.000465
Nnu-miR166b	G->T	0.000371	0.000478	0.000343	0.000481	0.000194
Nnu-miR166b	T->C	0.00031	0.000281	0.000252	0.000193	0.00031
Nnu-miR166b	T->C	0.000805	0.000366	0.000183	0.000289	0.000194
Nnu-miR166a	A->C	0.000618	0.000281	0.000114	0.000352	0.000232
Nnu-miR166a	A->G	0.000556	0.000505	0.0008	0.000736	0.000774
Nnu-miR166a	A->G	0.000309	0.000168	0.000343	0.00016	0.000271
Nnu-miR166a	C->A	0.000371	0.000534	0.000503	0.000288	0.000735
Nnu-miR166a	C->A	0.000309	0.000197	0.000389	0.000224	0.000232
Nnu-miR166a	C->T	0.000804	0.001067	0.000823	0.000864	0.000464
Nnu-miR166a	C->T	0.000556	0.000421	0.00032	0.000448	0.000464
Nnu-miR166a	G->T	0.000742	0.000281	0.000571	0.000576	0.000464
Nnu-miR166a	G->T	0.000371	0.000477	0.000343	0.00048	0.000193
Nnu-miR166a	T->C	0.000309	0.000281	0.000251	0.000256	0.00031
Nnu-miR166a	T->C	0.000804	0.000365	0.000183	0.000288	0.000193
Nnu-miR166c	C->T	0.000871	0.00045	0.00027	0.000613	0.000657
Nnu-miR166c	T->C	0.030923	0.027313	0.031138	0.035535	0.031938
Nnu-miR166c	T->G	0.001161	0.001911	0.002067	0.001654	0.001396
Nnu-miR166d	A->C	0.000619	0.000281	0.000114	0.000353	0.000233
Nnu-miR166d	A->G	0.000557	0.000506	0.000801	0.000738	0.000776
Nnu-miR166d	A->G	0.00031	0.000169	0.000343	0.00016	0.000271
Nnu-miR166d	C->A	0.000371	0.000535	0.000504	0.000289	0.000737
Nnu-miR166d	C->A	0.00031	0.000197	0.000389	0.000225	0.000233
Nnu-miR166d	C->T	0.000805	0.001069	0.000824	0.000867	0.000465
Nnu-miR166d	C->T	0.000495	0.000366	0.000275	0.000385	0.000388
Nnu-miR166d	G->T	0.000743	0.000281	0.000572	0.000578	0.000465
Nnu-miR166d	G->T	0.000371	0.000478	0.000343	0.000481	0.000194
Nnu-miR166d	T->C	0.00031	0.000281	0.000252	0.000193	0.00031
Nnu-miR166d	T->C	0.000805	0.000366	0.000183	0.000289	0.000194
Nnu-miR169e	A->G	1	1	1	1	1
Nnu-miR319a	C->T	0.339583	0.550146	0.64693	0.695203	0.487524
Nnu-miR319b	C->T	0.339583	0.550146	0.64693	0.695203	0.487524
Nnu-miR319c	C->T	0.053768	0.021611	0.022698	0.026095	0.0231
Nnu-miR319c	G->T	0.002037	0.001965	0.002123	0.001143	0.002128
Nnu-miR319d	C->T	0.05456	0.021857	0.02278	0.025448	0.023652
Nnu-miR319d	G->T	0.001949	0.001864	0.002001	0.001075	0.002019
Nnu-miR396a-5p	A->G	0.313725	0.365079	0.288462	0.333333	0.352941
Nnu-miR396b-5p	A->G	0.126761	0.149533	0.143498	0.158385	0.119114
Nnu-miR396c-5p	A->G	0.125	0.147601	0.142222	0.155488	0.117808
Nnu-miR396d-5p	A->G	0.126761	0.149533	0.143498	0.158385	0.119114
Nnu-miR396e-5p	A->G	0.125	0.147601	0.142222	0.155488	0.117808
Nnu-miR396f	A->G	0.313725	0.365079	0.288462	0.333333	0.352941
Nnu-miR396i	G->A	0.873239	0.850187	0.856502	0.839009	0.880886
Specific editing
miRNA	Type	0h	12h	24h	36h	72h
Nnu-miR159a	T->C		0.018727	0.017399		0.011204
Nnu-miR159a	A->G				0.001694
Nnu-miR159c	T->C		0.017485	0.015644	0.008502	0.009313
Nnu-miR159c	A->G				0.001635
Nnu-miR165a-5p	A->T					0.010753
Nnu-miR319c	A->T	0.004073		0.00098	0.005143
Nnu-miR319c	A->C		0.00125
Nnu-miR319c	A->G			0.000816	0.001143
Nnu-miR319d	A->T	0.003897		0.000924	0.004839
Nnu-miR319d	A->C		0.001186
Nnu-miR319d	A->G			0.000924	0.001075
Nnu-miR2118	C->T	0.001552		0.001243
Nnu-miR2118	G->A		0.00204
Nnu-miR2118	G->T		0.001457	0.001243
Nnu-miR2118	C->T			0.001243
Nnu-miR2118	C->T			0.001491

## Sheet: Table S10
Additional file 2: Table S10 Primers of miRNAs and targets in sacred lotus for qRT-PCR and miRNA editing in this study .
miRNA	primer sequence (5'-3')
Nnu-miR156a-F	GCGGCGGTGACAGAAGAGAGT
Nnu-miR156a-RT	GTCGTATCCAGTGCAGGGTCCGAGGTATTCGCACTGGATACGACGTGCTC
Nnu-miR157a-F	GCGGCTTGACAGAAGATAG
Nnu-miR157a-RT	GTCGTATCCAGTGCAGGGTCCGAGGTATTCGCACTGGATACGACGTGCTC
Nnu-miR159a-F	CGGCGGTTTGGATTGAAGGG
Nnu-miR159a-RT	GTCGTATCCAGTGCAGGGTCCGAGGTATTCGCACTGGATACGACAGAGCT
Nnu-miR165a-5p-F	TCGTCTCGGACCAGGCTTC
Nnu-miR165a-5p-RT	GTCGTATCCAGTGCAGGGTCCGAGGTATTCGCACTGGATACGACGGGGAT
Nnu-miR168a-F	TCGTCTCGCTTGGTGCAGG
Nnu-miR168a-RT	GTCGTATCCAGTGCAGGGTCCGAGGTATTCGCACTGGATACGACTTCCCG
Nnu-miR170a-F	TCTGCTGATTGAGCCGTGCC
Nnu-miR170a-RT	GTCGTATCCAGTGCAGGGTCCGAGGTATTCGCACTGGATACGACGATATT
Nnu-miR319c-F	CGTGCTTGGACTGAAGGGAG
Nnu-miR319c-RT	GTCGTATCCAGTGCAGGGTCCGAGGTATTCGCACTGGATACGACAGGGAG
Nnu-miR393a-5p-F	TCGTCTCCAAAGGGATCGC
Nnu-miR393a-5p-RT	GTCGTATCCAGTGCAGGGTCCGAGGTATTCGCACTGGATACGACGATCAA
Nnu-miR394a-F	TCGCGGTTGGCATTCTGTCC
Nnu-miR394a-RT	GTCGTATCCAGTGCAGGGTCCGAGGTATTCGCACTGGATACGACGGAGGT
Nnu-miR396b-5p-F	CGGCGGTTCCACAGCTTTCT
Nnu-miR396b-5p-RT	GTCGTATCCAGTGCAGGGTCCGAGGTATTCGCACTGGATACGACAGTTCA
Nnu-miR397-F	CGTGCATTGAGTGCAGCGT
Nnu-miR397-RT	GTCGTATCCAGTGCAGGGTCCGAGGTATTCGCACTGGATACGACTCATCA
Nnu-miR2111a-F	CGTGCTAATCTGCATCCTG
Nnu-miR2111a-RT	GTCGTATCCAGTGCAGGGTCCGAGGTATTCGCACTGGATACGACTAAACC
novel_mir_2-F	GCGGCAATGTACAGCTGTAG
novel_mir_2-RT	GTCGTATCCAGTGCAGGGTCCGAGGTATTCGCACTGGATACGACAGGACA
novel_mir_13-F	GCGGCTTTGGATTGAAGGG
novel_mir_13-RT	GTCGTATCCAGTGCAGGGTCCGAGGTATTCGCACTGGATACGACTAGAGC
novel_mir_29-F	CTGCGATTGGACTGAAGG
novel_mir_29-RT	GTCGTATCCAGTGCAGGGTCCGAGGTATTCGCACTGGATACGACGGAGCT
novel_mir_32-F	GCGGCTTCGTTGTCTGTTC
novel_mir_32-RT	GTCGTATCCAGTGCAGGGTCCGAGGTATTCGCACTGGATACGACCAAGGT
novel_mir_36-F	GCTGCCTTGGATTGAAGG
novel_mir_36-RT	GTCGTATCCAGTGCAGGGTCCGAGGTATTCGCACTGGATACGACGGAGCT
novel_mir_66-F	TTCTTCGTGGACGTGCCGG
novel_mir_66-RT	GTCGTATCCAGTGCAGGGTCCGAGGTATTCGCACTGGATACGACAACCAC
U-R Primer	GTGCAGGGTCCGAGGT
F: Forward primer, RT: Stem-loop reverse transcripition primer, U-R: Universal Reverse (Varkonyi-Gasic et al., 2007).
Target gene	primer sequence (5'-3')
SPL16-F	CTCGGACACCTGGCAATGG
SPL16-R	GTGAAGTTCGCAGACCTTATGG
SCL6-F	CGCAGCAGCAACATCAAC
SCL6-R	CATACGACAACGGCACAAG
TCP2-F	CTATCGGTCTCCACGGCTATC
TCP2-R	AAGTGAAGGAAGTTCGGCAATG
FBX-F	CCTGTGGTGAGTTCTATGATG
FBX-R	GCGAGTAGAGTTCGTTGTTC
NnEF1-F	GGTATCCTCAAGGCTGGAAT
NnEF1-R	CACGCTTCAGATCCTTCACT
miRNA editing	primer sequence (5'-3')
genomic_miR160a-F	TTCACGTATGTGCCTGGC
genomic_miR160a-R	CGCTCCTCGGTACGTATA
Nnu-miR160a-F	TTCCTTGCCTGGCTCCCT
Nnu-miR160a-RT	GTCGTATCCAGTGCAGGGTCCGAGGTATTCGCACTGGATACGACTGGCAT
genomic_miR319c-F	GAGCTTCCTTCAGTCCACTC
genomic_miR319c-R	AAATTGGGATAGCATGACG
Nnu-miR319c-F	CGTGCTTGGACTGAAGGGAG
Nnu-miR319c-RT	GTCGTATCCAGTGCAGGGTCCGAGGTATTCGCACTGGATACGACAGGGAG
